# Supplementary material for: Single‐microbe RNA sequencing uncovers unexplored specialized metabolic functions of keystone species in the human gut
Source: Imeta. 2025 Apr 17;4(3):e70035. doi: 10.1002/imt2.70035 (PMC12130570; doi:10.1002/imt2.70035)
Supplement: Supplementary file 2 — Table S1. The marker genes of each species. Table S2. The marker genes of time point in main species. Table S3. The marker genes of subpopulations of P. copri, B. dorei and M. funiformis. Table S4. Unique barcoded primers targeted on the hydrogel beads. Table S5. Primers used for RT and cDNAs amplification. Table S6. The primer used in M. funiformis growth test. [file IMT2-4-e70035-s002.xlsx]

## Sheet: S1
Table S1 The marker genes of each species.
gene	p_val	avg_log2FC	pct.1	pct.2	p_val_adj	cluster	KEGGnumber	genename	product
MGYG000001378_04217	0	0.156119	0.114	0	0	Bacteroides ovatus	ko:K01681	acnA	Aconitate hydratase
MGYG000001345_01702	4.28e-122	0.0484985	0.034	0	8.07e-119	Bacteroides xylanisolvens	ko:K03695	clpB	Chaperone protein ClpB 1
MGYG000001345_04664	3.46e-69	0.0364365	0.026	0	6.51e-66	Bacteroides xylanisolvens	ko:K01744	aspA	Aspartate ammonia-lyase
MGYG000000205_00843	6.98e-226	0.0976291	0.067	0	1.32e-222	CAG-81 sp900066535	ko:K02406	hag	Flagellin
MGYG000000205_02687	6.86e-142	0.068351	0.04	0	1.29e-138	CAG-81 sp900066535	ko:K03695	clpB	Chaperone protein ClpB
MGYG000000205_02002	3.19e-123	0.0496871	0.035	0	6.01e-120	CAG-81 sp900066535	ko:K04043	dnaK	Chaperone protein DnaK
MGYG000000205_00588	1.51e-76	0.0307787	0.022	0	2.85e-73	CAG-81 sp900066535	ko:K01615	gcdA	Glutaconyl-CoA decarboxylase subunit alpha
MGYG000001321_00219	0	1.2793	0.694	0	0	Desulfovibrio piger	ko:K00394	aprA	Adenylylsulfate reductase subunit alpha
MGYG000001321_00220	0	0.167378	0.115	0	0	Desulfovibrio piger	ko:K00395	aprB	Adenylylsulfate reductase subunit beta
MGYG000001321_00539	0	0.530154	0.373	0	0	Desulfovibrio piger	ko:K11181	dsrB	Sulfite reductase%2C dissimilatory-type subunit beta
MGYG000001321_01361	0	0.141571	0.095	0	0	Desulfovibrio piger	ko:K13954	yiaY	Alcohol dehydrogenase
MGYG000001321_00738	2.76e-140	0.0561431	0.04	0	5.21e-137	Desulfovibrio piger	ko:K03737	por	Pyruvate-ferredoxin
MGYG000002687_01656	9.01e-99	0.0506261	0.028	0	1.7e-95	Desulfovibrio piger	ko:K11180	dsrA	Dissimilatory sulfite reductase alpha subunit
MGYG000001493_00073	2.6e-94	0.0378434	0.027	0	4.9e-91	Enterocloster bolteae	ko:K10540	mglB	methyl-galactoside transport system substrate-binding protein
MGYG000000774_00654	8.19e-54	0.0216951	0.015	0	1.54e-50	Enterocloster sp000431375	ko:K03695	clpB	Chaperone protein ClpB
MGYG000001531_02693	0	0.236341	0.099	0	0	Enterocloster sp001517625	ko:K13954	yiaY	Alcohol dehydrogenase
MGYG000001531_02713	2.05e-145	0.0663425	0.042	0	3.85e-142	Enterocloster sp001517625	ko:K01812	uxaC	glucuronate isomerase
MGYG000001531_02646	6.3e-134	0.0686564	0.039	0	1.19e-130	Enterocloster sp001517625	ko:K03737	por	Pyruvate-ferredoxin
MGYG000001531_01463	5.58e-88	0.0382827	0.025	0	1.05e-84	Enterocloster sp001517625	ko:K03671	trxA	Thioredoxin
MGYG000001531_00906	3.09e-82	0.0382827	0.024	0	5.83e-79	Enterocloster sp001517625	ko:K02358	tuf	Elongation factor Tu
MGYG000001531_01865	1.72e-76	0.0311817	0.022	0	3.23e-73	Enterocloster sp001517625	ko:K00134	gapA	Glyceraldehyde-3-phosphate dehydrogenase
MGYG000001531_02004	1.72e-76	0.0311817	0.022	0	3.23e-73	Enterocloster sp001517625	ko:K01610	pckA	Phosphoenolpyruvate carboxykinase (ATP)
MGYG000001531_01900	5.3e-65	0.0429974	0.018	0	9.99e-62	Enterocloster sp001517625	ko:K04043	dnaK	Chaperone protein DnaK
MGYG000001531_02076	1.65e-53	0.0216589	0.015	0	3.12e-50	Enterocloster sp001517625	ko:K03527	ispH	4-hydroxy-3-methylbut-2-enyl diphosphate reductase
MGYG000001531_01792	9.3e-48	0.0192683	0.013	0	1.75e-44	Enterocloster sp001517625	ko:K04487	iscS	Cysteine desulfurase IscS
MGYG000000251_00555	0	0.208027	0.121	0	0	Fusicatenibacter saccharivorans	ko:K00134	gapA	Glyceraldehyde-3-phosphate dehydrogenase
MGYG000000251_00658	1.15e-51	0.0213511	0.015	0	2.18e-48	Fusicatenibacter saccharivorans	ko:K01785	galM	Aldose 1-epimerase
MGYG000000251_00853	4.25e-48	0.0198364	0.014	0	8.01e-45	Fusicatenibacter saccharivorans	ko:K03737	por	Pyruvate-ferredoxin
MGYG000000251_01169	2.15e-37	0.0152829	0.011	0	4.04e-34	Fusicatenibacter saccharivorans	ko:K01006	ppdK	Pyruvate%2C phosphate dikinase
MGYG000000251_01180	7.99e-34	0.0137619	0.01	0	1.5e-30	Fusicatenibacter saccharivorans	ko:K00016	ldh	L-lactate dehydrogenase P
MGYG000000251_02727	7.99e-34	0.0152829	0.01	0	1.5e-30	Fusicatenibacter saccharivorans	ko:K01938	fhs	Formate--tetrahydrofolate ligase
MGYG000002284_00451	0	0.380274	0.239	0.001	0	Megamonas funiformis	ko:K01624	fba	Fructose-bisphosphate aldolase
MGYG000002284_00549	0	0.778228	0.49	0.002	0	Megamonas funiformis	ko:K00024	mdh	Malate dehydrogenase
MGYG000002284_00662	0	0.366583	0.227	0.001	0	Megamonas funiformis	ko:K02358	tuf	Elongation factor Tu
MGYG000002284_01225	0	0.18255	0.12	0.001	0	Megamonas funiformis	ko:K00873	pyk	Pyruvate kinase
MGYG000002284_01231	0	0.833162	0.53	0.003	0	Megamonas funiformis	ko:K00134	gapA	Glyceraldehyde-3-phosphate dehydrogenase
MGYG000002284_00957	1.18e-260	0.183925	0.097	0	2.22e-257	Megamonas funiformis	ko:K04043	dnaK	Chaperone protein DnaK
MGYG000002284_01625	2.99e-199	0.124306	0.074	0	5.63e-196	Megamonas funiformis	ko:K18118	cat1	Succinyl-CoA:coenzyme A transferase
MGYG000002284_01988	7.76e-193	0.115012	0.075	0.001	1.46e-189	Megamonas funiformis	ko:K08483	ptsI	Phosphoenolpyruvate-protein phosphotransferase
MGYG000002284_00088	1.07e-185	0.11201	0.073	0.001	2.02e-182	Megamonas funiformis	ko:K00239	frdA	Fumarate reductase flavoprotein subunit
MGYG000002284_01451	5.34e-169	0.122032	0.068	0.001	1.01e-165	Megamonas funiformis	ko:K00010	iolG	Inositol 2-dehydrogenase/D-chiro-inositol 3-dehydrogenase
MGYG000002284_00398	2.13e-164	0.103867	0.062	0	4.01e-161	Megamonas funiformis	ko:K03695	clpB	Chaperone protein ClpB 1
MGYG000002284_00089	8.37e-160	0.100203	0.062	0.001	1.58e-156	Megamonas funiformis	ko:K00240	frdB	Fumarate reductase iron-sulfur subunit
MGYG000002284_01440	3.34e-145	0.10112	0.057	0.001	6.29e-142	Megamonas funiformis	ko:K03336	iolD	3D-(3%2C5/4)-trihydroxycyclohexane-1%2C2-dione hydrolase
MGYG000002284_01031	3.25e-124	0.0801523	0.047	0	6.13e-121	Megamonas funiformis	ko:K01804	araA	L-arabinose isomerase
MGYG000002284_01230	4.78e-124	0.072667	0.048	0	9.01e-121	Megamonas funiformis	ko:K00927	pgk	Phosphoglycerate kinase
MGYG000002284_00432	4.9e-116	0.0692627	0.045	0	9.23e-113	Megamonas funiformis	ko:K03737	por	Pyruvate-ferredoxin
MGYG000002284_00574	1.46e-115	0.0677018	0.044	0	2.75e-112	Megamonas funiformis	ko:K03046	rpoC	DNA-directed RNA polymerase subunit beta'
MGYG000002284_01450	1.4e-110	0.0717436	0.045	0.001	2.64e-107	Megamonas funiformis	ko:K06606	iolI	Inosose isomerase
MGYG000002284_01838	1.43e-108	0.0626854	0.041	0	2.7e-105	Megamonas funiformis	ko:K01955	carB	Carbamoyl-phosphate synthase large chain
MGYG000002284_00198	8.16e-106	0.0632519	0.04	0	1.54e-102	Megamonas funiformis	ko:K01610	pckA	Phosphoenolpyruvate carboxykinase (ATP)
MGYG000002284_01469	6.25e-96	0.0552647	0.037	0	1.18e-92	Megamonas funiformis	ko:K01443	nagA	N-acetylgalactosamine-6-phosphate deacetylase
MGYG000002284_01916	6.24e-96	0.0562504	0.037	0	1.18e-92	Megamonas funiformis	ko:K00688	glgP	Glycogen phosphorylase
MGYG000002284_01020	4.23e-91	0.0526923	0.035	0	7.96e-88	Megamonas funiformis	ko:K00948	prs	Ribose-phosphate pyrophosphokinase
MGYG000002284_01493	5.6e-88	0.0544873	0.034	0	1.05e-84	Megamonas funiformis	ko:K03337	iolB	5-deoxy-glucuronate isomerase
MGYG000002284_00640	1e-85	0.0517343	0.034	0	1.89e-82	Megamonas funiformis	ko:K03076	secY	Protein translocase subunit SecY
MGYG000002284_01229	7.83e-84	0.048436	0.033	0	1.48e-80	Megamonas funiformis	ko:K01803	tpiA	Triosephosphate isomerase
MGYG000002284_01228	1.78e-83	0.0495167	0.033	0	3.36e-80	Megamonas funiformis	ko:K15633	gpmI	2%2C3-bisphosphoglycerate-independent phosphoglycerate mutase
MGYG000002284_01627	8.46e-82	0.0481347	0.031	0	1.59e-78	Megamonas funiformis	ko:K01849	mcmA2	Methylmalonyl-CoA mutase
MGYG000002284_00087	9.66e-76	0.0447075	0.029	0	1.82e-72	Megamonas funiformis	ko:K00241	sdhC	Succinate dehydrogenase cytochrome b558 subunit
MGYG000002284_00575	5.71e-65	0.0378303	0.026	0	1.08e-61	Megamonas funiformis	ko:K00615	tkt	Transketolase
MGYG000002284_00450	1.56e-59	0.0329772	0.022	0	2.94e-56	Megamonas funiformis	ko:K01951	guaA	GMP synthase [glutamine-hydrolyzing]
MGYG000002284_01917	3.88e-59	0.033525	0.022	0	7.31e-56	Megamonas funiformis	ko:K00700	glgB	1%2C4-alpha-glucan branching enzyme GlgB
MGYG000002284_00573	2.16e-56	0.0306381	0.021	0	4.08e-53	Megamonas funiformis	ko:K03043	rpoB	DNA-directed RNA polymerase subunit beta
MGYG000002284_01455	2.82e-55	0.0332854	0.022	0	5.32e-52	Megamonas funiformis	ko:K03070	secA	Myo-inositol 2-dehydrogenase
MGYG000002284_01742	2.06e-52	0.0284151	0.019	0	3.88e-49	Megamonas funiformis	ko:K01840	manB	Phosphomannomutase/phosphoglucomutase
MGYG000002284_01915	3.84e-52	0.0299443	0.021	0	7.24e-49	Megamonas funiformis	ko:K00975	glgC	glucose-1-phosphate adenylyltransferase
MGYG000002284_01336	2.29e-51	0.0282953	0.019	0	4.32e-48	Megamonas funiformis	ko:K02112	atpD	ATP synthase subunit beta
MGYG000002284_01919	3.43e-51	0.0304934	0.021	0	6.46e-48	Megamonas funiformis	ko:K00705	malQ	Alpha-1%2C4-glucan:maltose-1-phosphate maltosyltransferase
MGYG000002284_01741	3.44e-51	0.0298246	0.021	0	6.47e-48	Megamonas funiformis	ko:K01810	pgi	Glucose-6-phosphate isomerase
MGYG000002284_00444	1.58e-50	0.0264039	0.018	0	2.97e-47	Megamonas funiformis	ko:K07407	galA	Alpha-galactosidase AgaA
MGYG000002284_00836	1.21e-48	0.0260684	0.018	0	2.27e-45	Megamonas funiformis	ko:K01232	glvA	maltose-6'-phosphate glucosidase
MGYG000002284_00086	4.21e-48	0.0287255	0.019	0	7.94e-45	Megamonas funiformis	ko:K01678	fumB	Fumarate hydratase class I%2C anaerobic
MGYG000002284_00633	3.28e-47	0.0271702	0.018	0	6.17e-44	Megamonas funiformis	ko:K03040	rpoA	DNA-directed RNA polymerase subunit alpha
MGYG000002284_01445	6.02e-45	0.0278162	0.018	0	1.13e-41	Megamonas funiformis	ko:K03335	iolE	Inosose dehydratase
MGYG000002284_01482	1.9e-43	0.0238144	0.017	0	3.57e-40	Megamonas funiformis	ko:K06281	hyaB	Hydrogenase large subunit
MGYG000002284_01843	2.14e-43	0.0271219	0.018	0	4.02e-40	Megamonas funiformis	ko:K01615	gcdA	Glutaconyl-CoA decarboxylase subunit alpha
MGYG000002284_01626	2.28e-42	0.0227094	0.015	0	4.29e-39	Megamonas funiformis	ko:K01848	mcmA1	Methylmalonyl-CoA mutase large subunit
MGYG000002284_01367	5.94e-42	0.0225896	0.016	0	1.12e-38	Megamonas funiformis	ko:K00965	galT	Galactose-1-phosphate uridylyltransferase
MGYG000002284_00942	2.52e-41	0.0225896	0.015	0	4.75e-38	Megamonas funiformis	ko:K00849	galK	Galactokinase
MGYG000002284_01334	1.37e-40	0.0243664	0.016	0	2.59e-37	Megamonas funiformis	ko:K02111	atpA	ATP synthase subunit alpha
MGYG000002284_00736	2.58e-40	0.0217971	0.015	0	4.86e-37	Megamonas funiformis	ko:K02796	manZ	PTS system mannose-specific EIID component
MGYG000002284_02073	1.92e-39	0.0215804	0.015	0	3.61e-36	Megamonas funiformis	ko:K00850	pfkA	ATP-dependent 6-phosphofructokinase
MGYG000002284_01966	3.12e-39	0.021027	0.014	0	5.89e-36	Megamonas funiformis	ko:K04079	htpG	Chaperone protein HtpG
MGYG000002284_00686	7.77e-37	0.0216773	0.014	0	1.46e-33	Megamonas funiformis	ko:K01755	argH	Argininosuccinate lyase
MGYG000002284_00922	4.28e-36	0.0190054	0.013	0	8.06e-33	Megamonas funiformis	ko:K01847	mut	Methylmalonyl-CoA mutase
MGYG000002284_00711	8.45e-33	0.0184286	0.013	0	1.59e-29	Megamonas funiformis	ko:K03086	rpoD	RNA polymerase sigma factor SigA
MGYG000002284_00687	6.53e-31	0.0178518	0.013	0	1.23e-27	Megamonas funiformis	ko:K01755	argH	Argininosuccinate lyase
MGYG000002284_02039	4.88e-30	0.0165236	0.011	0	9.19e-27	Megamonas funiformis	ko:K01952	purL	Phosphoribosylformylglycinamidine synthase
MGYG000002284_01857	1.15e-29	0.016284	0.011	0	2.17e-26	Megamonas funiformis	ko:K02851	tagO	putative undecaprenyl-phosphate N-acetylglucosaminyl 1-phosphate transferase
MGYG000002284_01483	8.76e-29	0.0151721	0.011	0	1.65e-25	Megamonas funiformis	ko:K03620	hyaC	putative Ni/Fe-hydrogenase 1 B-type cytochrome subunit
MGYG000002284_00738	6.12e-28	0.0142775	0.01	0	1.15e-24	Megamonas funiformis	ko:K02794	manX	PTS system mannose-specific EIIAB component
MGYG000002284_00502	1.57e-27	0.0155101	0.01	0	2.96e-24	Megamonas funiformis	ko:K00940	ndk	Nucleoside diphosphate kinase
MGYG000002284_00473	2.59e-27	0.0142775	0.01	0	4.89e-24	Megamonas funiformis	ko:K00088	guaB	IMP dehydrogenase
MGYG000002284_00710	7.59e-27	0.0152705	0.011	0	1.43e-23	Megamonas funiformis	ko:K02316	dnaG	DNA primase
MGYG000002284_01577	6.46e-26	0.0143761	0.01	0	1.22e-22	Megamonas funiformis	ko:K00962	pnp	Polyribonucleotide nucleotidyltransferase
MGYG000002478_00488	0	0.421233	0.178	0.001	0	Bacteroides dorei	ko:K00024	mdh	Malate dehydrogenase
MGYG000002478_03016	0	0.222957	0.11	0	0	Bacteroides dorei	ko:K01689	eno	Enolase
MGYG000002478_03950	0	0.323301	0.143	0.001	0	Bacteroides dorei	ko:K04564	sodB	Superoxide dismutase [Mn/Fe]
MGYG000002478_03999	9.93e-260	0.149649	0.089	0	1.87e-256	Bacteroides dorei	ko:K00134	gapA	Glyceraldehyde-3-phosphate dehydrogenase A
MGYG000002478_04149	1.09e-219	0.187706	0.077	0	2.05e-216	Bacteroides dorei	ko:K03695	clpB	Chaperone protein ClpB 1
MGYG000002478_04560	4.2e-190	0.119084	0.065	0	7.92e-187	Bacteroides dorei	ko:K02564	nagB	Glucosamine-6-phosphate deaminase
MGYG000002478_02522	2.02e-165	0.0957617	0.059	0	3.81e-162	Bacteroides dorei	ko:K04043	dnaK	Chaperone protein DnaK
MGYG000002478_00277	4.93e-152	0.0831658	0.053	0	9.28e-149	Bacteroides dorei	ko:K00262	gdhB	NAD-specific glutamate dehydrogenase
MGYG000002478_00894	1.26e-136	0.075086	0.047	0	2.37e-133	Bacteroides dorei	ko:K00962	pnp	Polyribonucleotide nucleotidyltransferase
MGYG000002478_03725	3.96e-124	0.0646955	0.043	0	7.47e-121	Bacteroides dorei	ko:K00831	serC	Phosphoserine aminotransferase
MGYG000002478_04430	2.08e-113	0.0635529	0.038	0	3.92e-110	Bacteroides dorei	ko:K01442	cbh	Choloylglycine hydrolase
MGYG000002478_01364	6.13e-105	0.0546862	0.036	0	1.15e-101	Bacteroides dorei	ko:K12573	rnr	Ribonuclease R
MGYG000002478_03208	1.33e-103	0.0564218	0.038	0	2.51e-100	Bacteroides dorei	ko:K00033	gnd	6-phosphogluconate dehydrogenase%2C decarboxylating
MGYG000002478_01979	2.3e-101	0.0544681	0.036	0	4.34e-98	Bacteroides dorei	ko:K11645	fbaB	Fructose-bisphosphate aldolase class 1
MGYG000002478_00340	3.11e-98	0.0524017	0.034	0	5.86e-95	Bacteroides dorei	ko:K01847	mut	Methylmalonyl-CoA mutase
MGYG000002478_03332	4.52e-98	0.0494154	0.033	0	8.52e-95	Bacteroides dorei	ko:K02112	atpD	ATP synthase subunit beta%2C sodium ion specific
MGYG000002478_04117	1.06e-96	0.0547953	0.033	0	1.99e-93	Bacteroides dorei	ko:K03737	por	Pyruvate-ferredoxin
MGYG000002478_04139	2.51e-92	0.0452849	0.031	0	4.74e-89	Bacteroides dorei	ko:K00259	ald	Alanine dehydrogenase
MGYG000002478_00089	1.57e-91	0.0469039	0.032	0	2.95e-88	Bacteroides dorei	ko:K01952	purL	Phosphoribosylformylglycinamidine synthase
MGYG000002478_00779	5.32e-90	0.047013	0.031	0	1e-86	Bacteroides dorei	ko:K03076	secY	Protein translocase subunit SecY
MGYG000002478_01980	9.46e-87	0.0482803	0.03	0	1.78e-83	Bacteroides dorei	ko:K01834	gpmA	2%2C3-bisphosphoglycerate-dependent phosphoglycerate mutase
MGYG000002478_00755	3.23e-85	0.0428759	0.029	0	6.09e-82	Bacteroides dorei	ko:K00001	adh	alcohol dehydrogenase
MGYG000002478_00805	3.23e-85	0.0456353	0.029	0	6.09e-82	Bacteroides dorei	ko:K03046	rpoC	DNA-directed RNA polymerase subunit beta'
MGYG000002478_03973	1.96e-80	0.0405724	0.028	0	3.68e-77	Bacteroides dorei	ko:K00688	glgP	Glycogen phosphorylase
MGYG000002478_00339	6.43e-62	0.03214	0.022	0	1.21e-58	Bacteroides dorei	ko:K01847	mut	Methylmalonyl-CoA mutase
MGYG000002478_03358	5.19e-60	0.03214	0.021	0	9.77e-57	Bacteroides dorei	ko:K00281	gcvP	Glycine dehydrogenase (decarboxylating)
MGYG000002478_03849	6.4e-58	0.0305021	0.019	0	1.2e-54	Bacteroides dorei	ko:K01006	ppdK	Pyruvate%2C phosphate dikinase
MGYG000002478_02240	1.19e-54	0.0280694	0.019	0	2.24e-51	Bacteroides dorei	ko:K18682	rny	Ribonuclease Y
MGYG000002478_00466	5.06e-47	0.0257421	0.016	0	9.52e-44	Bacteroides dorei	ko:K03654	recQ	ATP-dependent DNA helicase RecQ
MGYG000001365_00414	1.75e-273	0.155069	0.078	0	3.3e-270	Phascolarctobacterium succinatutens	ko:K01847	mut	Methylmalonyl-CoA mutase
MGYG000000243_00100	9.4e-236	0.545176	0.287	0.012	1.77e-232	Phocaeicola massiliensis	ko:K04043	dnaK	Chaperone protein DnaK
MGYG000000243_01331	4.86e-196	0.0780025	0.056	0	9.15e-193	Phocaeicola massiliensis	ko:K00134	gapA	Glyceraldehyde-3-phosphate dehydrogenase A
MGYG000000243_01838	7.27e-180	0.071661	0.051	0	1.37e-176	Phocaeicola massiliensis	ko:K01610	pckA	Phosphoenolpyruvate carboxykinase (ATP)
MGYG000003697_01524	0	0.493988	0.252	0.001	0	Prevotella copri	ko:K01610	pckA	Phosphoenolpyruvate carboxykinase (ATP)
MGYG000003697_02228	0	0.192452	0.114	0.001	0	Prevotella copri	ko:K02564	nagB	Glucosamine-6-phosphate deaminase
MGYG000003697_01048	1.29e-150	0.070256	0.049	0	2.44e-147	Prevotella copri	ko:K00927	pgk	Phosphoglycerate kinase
MGYG000000272_01033	0	0.180758	0.13	0.001	0	Prevotella hominis	ko:K00927	pgk	Phosphoglycerate kinase
MGYG000000272_02321	0	0.284586	0.212	0.001	0	Prevotella hominis	ko:K00134	gapA	Glyceraldehyde-3-phosphate dehydrogenase
MGYG000000272_00860	6.41e-56	0.0249555	0.018	0	1.21e-52	Prevotella hominis	ko:K02358	tuf	Elongation factor Tu
MGYG000000272_02297	9.18e-56	0.0225622	0.016	0	1.73e-52	Prevotella hominis	ko:K01190	lacZ	Beta-galactosidase
MGYG000000272_02491	9.22e-44	0.0175787	0.012	0	1.74e-40	Prevotella hominis	ko:K01785	galM	Aldose 1-epimerase
MGYG000002412_00353	0	0.312462	0.201	0	0	Prevotellamassilia timonensis	ko:K03737	por	Pyruvate-ferredoxin
MGYG000002412_00377	0	0.177357	0.124	0	0	Prevotellamassilia timonensis	ko:K03046	rpoC	DNA-directed RNA polymerase subunit beta'
MGYG000002412_00386	0	0.143759	0.099	0	0	Prevotellamassilia timonensis	ko:K02358	tuf	Elongation factor Tu
MGYG000002412_00399	0	0.26973	0.171	0	0	Prevotellamassilia timonensis	ko:K01190	lacZ	Beta-galactosidase
MGYG000002412_00587	0	0.666528	0.376	0.001	0	Prevotellamassilia timonensis	ko:K01610	pckA	Phosphoenolpyruvate carboxykinase (ATP)
MGYG000002412_01925	0	0.163774	0.118	0	0	Prevotellamassilia timonensis	ko:K00656	pflD	Formate acetyltransferase
MGYG000002412_02193	0	0.582808	0.345	0.001	0	Prevotellamassilia timonensis	ko:K00134	gapA	Glyceraldehyde-3-phosphate dehydrogenase A
MGYG000002412_01163	1.68e-286	0.129342	0.088	0	3.17e-283	Prevotellamassilia timonensis	ko:K03076	secY	Protein translocase subunit SecY
MGYG000002412_01041	1.14e-280	0.125054	0.089	0	2.15e-277	Prevotellamassilia timonensis	ko:K01952	purL	Phosphoribosylformylglycinamidine synthase
MGYG000002412_00627	1.08e-278	0.121237	0.086	0	2.04e-275	Prevotellamassilia timonensis	ko:K00239	frdA	Fumarate reductase flavoprotein subunit
MGYG000002412_00261	5.26e-256	0.119131	0.08	0	9.91e-253	Prevotellamassilia timonensis	ko:K00024	mdh	Malate dehydrogenase
MGYG000002412_00378	1.33e-255	0.118938	0.082	0	2.5e-252	Prevotellamassilia timonensis	ko:K03043	rpoB	DNA-directed RNA polymerase subunit beta
MGYG000002412_02447	8.68e-254	0.117215	0.079	0	1.63e-250	Prevotellamassilia timonensis	ko:K01006	ppdK	Pyruvate%2C phosphate dikinase
MGYG000002412_00503	2.07e-233	0.107933	0.074	0	3.9e-230	Prevotellamassilia timonensis	ko:K00962	pnp	Polyribonucleotide nucleotidyltransferase
MGYG000002412_02197	1.09e-183	0.0843439	0.06	0	2.05e-180	Prevotellamassilia timonensis	ko:K00927	pgk	Phosphoglycerate kinase
MGYG000002412_01321	3.44e-162	0.0712806	0.05	0	6.48e-159	Prevotellamassilia timonensis	ko:K01840	manB	Phosphoglucosamine mutase
MGYG000002412_01614	1.02e-48	0.0206025	0.014	0	1.92e-45	Prevotellamassilia timonensis	ko:K01190	lacZ	Beta-galactosidase
MGYG000002412_02046	3.03e-46	0.0206025	0.014	0	5.72e-43	Prevotellamassilia timonensis	ko:K00688	glgP	Glycogen phosphorylase
MGYG000002412_02326	3.03e-46	0.0195255	0.014	0	5.72e-43	Prevotellamassilia timonensis	ko:K01886	glnS	Glutamine--tRNA ligase
MGYG000002412_02033	2.69e-41	0.017369	0.012	0	5.08e-38	Prevotellamassilia timonensis	ko:K01870	ileS	Isoleucine--tRNA ligase
MGYG000002412_01144	7.2e-34	0.0141282	0.01	0	1.36e-30	Prevotellamassilia timonensis	ko:K07277	bamA	Outer membrane protein assembly factor BamA
MGYG000001410_00317	0	1.63725	0.889	0	0	Sutterella wadsworthensis	ko:K01744	aspA	Aspartate ammonia-lyase

## Sheet: S2
Table S2 The marker genes of time point in main species.
ET-P_M. funiformis
gene	p_val	avg_log2FC	pct.1	pct.2	cluster	KEGGnumber	genename	product	transcriptional_level
MGYG000002284-00549	5.21e-32	1.04837	0.747	0.636	tp1	ko:K00016	mdh	Malate dehydrogenase	1.61278
MGYG000002284-00610	6.58e-20	1.32765	0.065	0	tp1	ko:K00756	pdp	Pyrimidine-nucleoside phosphorylase	0.556854
MGYG000002284-00611	3.31e-18	1.12892	0.06	0	tp1	ko:K01839	deoB	Phosphopentomutase	0.497115
MGYG000002284-01837	6.22e-17	1.32569	0.055	0	tp1	ko:K01956	carA	Carbamoyl-phosphate synthase small chain	0.48228
MGYG000002284-01836	4.38e-16	1.33847	0.052	0	tp1	ko:K01465	pyrC	Dihydroorotase	0.437989
MGYG000002284-00957	5.7e-14	0.912467	0.045	0	tp1	ko:K04043	dnaK	Chaperone protein DnaK	0.383507
MGYG000002284-01333	5.7e-14	0.985883	0.045	0	tp1	ko:K02113	atpH	ATP synthase subunit delta	0.372124
MGYG000002284-02031	5.7e-14	1.20316	0.045	0	tp1	ko:K00282	gcvPA	putative glycine dehydrogenase (decarboxylating) subunit 1	0.370975
MGYG000002284-01469	3.1e-07	1.29864	0.238	0.159	tp1	ko:K01443	agaA	N-acetylgalactosamine-6-phosphate deacetylase	0.957647
MGYG000002284-01231	6.46e-05	0.468075	0.658	0.65	tp1	ko:K00134	gap	Glyceraldehyde-3-phosphate dehydrogenase	1.31653
MGYG000002284-00819	2.49e-19	1.07376	0.057	0	tp2	ko:K02782	srlE	PTS system glucitol/sorbitol-specific EIIB component	0.507987
MGYG000002284-01248	2.49e-19	0.746323	0.057	0	tp2	ko:K04077	groL	60 kDa chaperonin	0.507739
MGYG000002284-00098	9.95e-13	0.711238	0.1	0.023	tp2	ko:K01613	psd	Phosphatidylserine decarboxylase proenzyme	0.713745
MGYG000002284-01451	1.2e-152	4.96884	0.484	0	tp3	ko:K00010	iolG	Inositol 2-dehydrogenase/D-chiro-inositol 3-dehydrogenase	1.92978
MGYG000002284-01440	4.27e-147	4.63659	0.469	0	tp3	ko:K03336	iolD	3D-(3%2C5/4)-trihydroxycyclohexane-1%2C2-dione hydrolase	1.89816
MGYG000002284-01450	1.8e-126	4.20851	0.411	0	tp3	ko:K06606	iolI	Inosose isomerase	1.75012
MGYG000002284-01493	3.28e-113	3.94806	0.373	0	tp3	ko:K03337	iolB	5-deoxy-glucuronate isomerase	1.69229
MGYG000002284-01495	1.29e-85	3.03104	0.29	0	tp3	ko:K01624	fbaA	putative fructose-bisphosphate aldolase	1.46579
MGYG000002284-01455	3.53e-85	3.24979	0.289	0	tp3	ko:K03070	iolG	Myo-inositol 2-dehydrogenase	1.46016
MGYG000002284-01445	9.67e-85	3.10231	0.287	0	tp3	ko:K03335	iolE	Inosose dehydratase	1.43629
MGYG000002284-00686	2.96e-64	2.55869	0.222	0	tp3	ko:K01755	argG	Argininosuccinate synthase	1.25502
MGYG000002284-01916	1.72e-52	1.81545	0.341	0.067	tp3	ko:K00688	glgP	Glycogen phosphorylase	1.3417
MGYG000002284-00687	1.51e-51	2.53248	0.18	0	tp3	ko:K01755	argH	Argininosuccinate lyase	1.09054
MGYG000002284-01918	1.51e-51	2.00667	0.18	0	tp3	ko:K00703	glgA	Glycogen synthase	1.10573
MGYG000002284-01915	6.21e-37	1.5516	0.253	0.05	tp3	ko:K00975	glgD	Glycogen biosynthesis protein GlgD	1.09492
MGYG000002284-00685	9.99e-36	1.87528	0.125	0	tp3	ko:K00611	argF	Ornithine carbamoyltransferase	0.869747
MGYG000002284-00063	5.95e-35	1.66228	0.123	0	tp3	ko:K00053	ilvC	Ketol-acid reductoisomerase (NAD(+))	0.871858
MGYG000002284-01914	2.09e-33	1.54897	0.117	0	tp3	ko:K00975	glgC	Glucose-1-phosphate adenylyltransferase	0.810734
MGYG000002284-00684	1.23e-32	1.62997	0.114	0	tp3	ko:K00821	argD	Acetylornithine aminotransferase	0.786026
MGYG000002284-01087	1.75e-31	1.57408	0.11	0	tp3	ko:K09458	fabF	3-oxoacyl-[acyl-carrier-protein] synthase 2	0.802202
MGYG000002284-01917	1.71e-30	0.93888	0.259	0.065	tp3	ko:K00700	glgB	1%2C4-alpha-glucan branching enzyme GlgB	1.04996
MGYG000002284-00550	3.45e-29	1.39198	0.102	0	tp3	ko:K00058	serA	D-3-phosphoglycerate dehydrogenase	0.750994
MGYG000002284-00198	7.28e-29	0.95299	0.262	0.071	tp3	ko:K01610	pckA	Phosphoenolpyruvate carboxykinase (ATP)	1.04745
MGYG000002284-00181	8.31e-29	1.37364	0.101	0	tp3	ko:K00764	purF	Amidophosphoribosyltransferase	0.737927
MGYG000002284-01080	8.31e-29	1.16999	0.101	0	tp3	ko:K00826	ilvE	putative branched-chain-amino-acid aminotransferase	0.743318
MGYG000002284-00185	2e-28	1.26508	0.099	0	tp3	ko:K01733	thrC	Threonine synthase	0.715674
MGYG000002284-00710	4.12e-26	1.33274	0.166	0.029	tp3	ko:K02316	dnaG	DNA primase	0.872077
MGYG000002284-01843	3.42e-24	1.12859	0.263	0.087	tp3	ko:K01615	gcdB	Glutaconyl-CoA decarboxylase subunit beta	1.02207
MGYG000002284-01690	7.01e-24	1.08911	0.083	0	tp3	ko:K01885	gltX	Glutamate--tRNA ligase	0.651495
MGYG000002284-00639	3.97e-23	1.23565	0.08	0	tp3	ko:K00939	adk	Adenylate kinase	0.620655
MGYG000002284-02006	2.24e-22	1.19026	0.078	0	tp3	ko:K00030	icd	Isocitrate dehydrogenase [NADP]	0.610723
MGYG000002284-01366	7.06e-21	1.16446	0.072	0	tp3	ko:K01784	galE	UDP-glucose 4-epimerase	0.566887
MGYG000002284-00690	1.67e-20	1.19947	0.071	0	tp3	ko:K00336	hndD	NADP-reducing hydrogenase subunit HndD	0.56067
MGYG000002284-00473	3.95e-20	0.980029	0.069	0	tp3	ko:K00088	guaB	Inosine-5'-monophosphate dehydrogenase	0.545681
MGYG000002284-00184	9.32e-20	0.866125	0.068	0	tp3	ko:K00928	lysC	Aspartokinase	0.55775
MGYG000002284-01367	2e-19	0.827286	0.138	0.028	tp3	ko:K00965	galT	Galactose-1-phosphate uridylyltransferase	0.775814
MGYG000002284-01501	2.2e-19	0.869515	0.067	0	tp3	ko:K00768	cobT	Nicotinate-nucleotide--dimethylbenzimidazole phosphoribosyltransferase	0.534695
MGYG000002284-01845	2.88e-18	1.15437	0.063	0	tp3	ko:K00832	tyrB	Tyrosine aminotransferase	0.505373
MGYG000002284-00180	3.76e-17	0.898106	0.059	0	tp3	ko:K01933	purM	Phosphoribosylformylglycinamidine cyclo-ligase	0.468472
MGYG000002284-00682	3.76e-17	0.875332	0.059	0	tp3	ko:K00620	argJ	Arginine biosynthesis bifunctional protein ArgJ	0.473376
MGYG000002284-01816	3.76e-17	0.817266	0.059	0	tp3	ko:K02032	oppF	Oligopeptide transport ATP-binding protein OppF	0.465258
MGYG000002284-00942	6.28e-17	0.796907	0.127	0.028	tp3	ko:K00849	galK	Galactokinase	0.730799
MGYG000002284-00528	2.07e-16	0.736335	0.056	0	tp3	ko:K01868	thrZ	Threonine--tRNA ligase 2	0.457954
MGYG000002284-00681	2.07e-16	0.720018	0.056	0	tp3	ko:K00145	argC	N-acetyl-gamma-glutamyl-phosphate reductase	0.453232
MGYG000002284-01076	2.07e-16	0.813773	0.056	0	tp3	ko:K01876	aspS	Aspartate--tRNA ligase	0.443578
MGYG000002284-01091	2.07e-16	1.08152	0.056	0	tp3	ko:K00645	fabD	Malonyl CoA-acyl carrier protein transacylase	0.465313
MGYG000002284-00640	4.11e-16	0.559296	0.275	0.12	tp3	ko:K03076	secY	Protein translocase subunit SecY	0.953701
MGYG000002284-00711	9.52e-16	0.827089	0.127	0.03	tp3	ko:K03086	sigA	RNA polymerase sigma factor SigA	0.670938
MGYG000002284-00144	1.14e-15	0.888694	0.053	0	tp3	ko:K11358	aspC	Aspartate aminotransferase	0.430565
MGYG000002284-00683	1.14e-15	0.873307	0.053	0	tp3	ko:K00930	argB	Acetylglutamate kinase	0.41922
MGYG000002284-00585	2.67e-15	0.765186	0.052	0	tp3	ko:K01874	metG	Methionine--tRNA ligase	0.414628
MGYG000002284-01433	2.67e-15	0.909338	0.052	0	tp3	ko:K01903	sucC	Succinate--CoA ligase [ADP-forming] subunit beta	0.429587
MGYG000002284-01507	2.67e-15	0.823856	0.052	0	tp3	ko:K03111	ssb	Single-stranded DNA-binding protein	0.425123
MGYG000002284-00177	6.27e-15	0.735185	0.05	0	tp3	ko:K01945	purD	Phosphoribosylamine--glycine ligase	0.410332
MGYG000002284-01127	6.27e-15	0.677628	0.05	0	tp3	ko:K01870	mupB	mupirocin-resistant isoleucine--tRNA ligase MupB	0.422038
MGYG000002284-01361	6.27e-15	0.930158	0.05	0	tp3	ko:K00426	cydB	Cytochrome bd-I ubiquinol oxidase subunit 2	0.408841
MGYG000002284-01919	6.88e-15	0.639098	0.244	0.103	tp3	ko:K00705	glgE	Alpha-1%2C4-glucan:maltose-1-phosphate maltosyltransferase	0.889458
MGYG000002284-00064	1.47e-14	0.828116	0.049	0	tp3	ko:K01652	ilvB	Acetolactate synthase large subunit	0.398477
MGYG000002284-00171	1.47e-14	0.813866	0.049	0	tp3	ko:K01714	dapA	4-hydroxy-tetrahydrodipicolinate synthase	0.408825
MGYG000002284-02008	1.47e-14	0.871993	0.049	0	tp3	ko:K01681	leuC	3-isopropylmalate dehydratase large subunit	0.396316
MGYG000002284-01504	3.44e-14	0.740709	0.048	0	tp3	ko:K00790	murAA	UDP-N-acetylglucosamine 1-carboxyvinyltransferase 1	0.397052
MGYG000002284-01771	8.04e-14	0.765422	0.046	0	tp3	ko:K07792	dcuB	Anaerobic C4-dicarboxylate transporter DcuB	0.386768
MGYG000002284-00079	1.88e-13	0.899179	0.045	0	tp3	ko:K01872	alaS	Alanine--tRNA ligase	0.374289
MGYG000002284-00700	1.88e-13	0.700747	0.045	0	tp3	ko:K04567	lysS	Lysine--tRNA ligase	0.377037
MGYG000002284-01535	1.88e-13	0.706922	0.045	0	tp3	ko:K00602	purH	Bifunctional purine biosynthesis protein PurH	0.369495
MGYG000002284-00574	2.28e-13	0.746913	0.238	0.106	tp3	ko:K03046	rpoC	DNA-directed RNA polymerase subunit beta'	0.874914
MGYG000002284-00689	4.39e-13	0.710216	0.044	0	tp3	ko:K00335	hndC	NADP-reducing hydrogenase subunit HndC	0.361326
MGYG000002284-01197	4.39e-13	0.759795	0.044	0	tp3	ko:K00951	relA	GTP pyrophosphokinase	0.364104
MGYG000002284-01741	4.66e-13	0.647592	0.139	0.044	tp3	ko:K01810	pgi	Glucose-6-phosphate isomerase	0.682357
MGYG000002284-00088	5.16e-13	0.65923	0.402	0.232	tp3	ko:K00239	frdA	Fumarate reductase flavoprotein subunit	1.10987
MGYG000002284-00021	1.03e-12	0.7453	0.042	0	tp3	ko:K00261	gdh	NADP-specific glutamate dehydrogenase	0.344466
MGYG000002284-00178	1.03e-12	0.812345	0.042	0	tp3	ko:K00602	purH	Bifunctional purine biosynthesis protein PurH	0.351715
MGYG000002284-01330	1.03e-12	0.741647	0.042	0	tp3	ko:K02108	atpB	ATP synthase subunit a	0.345074
MGYG000002284-01536	2.4e-12	0.597389	0.041	0	tp3	ko:K00850	pfkA	ATP-dependent 6-phosphofructokinase	0.335858
MGYG000002284-00052	5.6e-12	0.655073	0.04	0	tp3	ko:K00003	hom	Homoserine dehydrogenase	0.329748
MGYG000002284-00997	5.6e-12	0.675848	0.04	0	tp3	ko:K01875	serS	Serine--tRNA ligase	0.329714
MGYG000002284-01360	5.6e-12	0.532042	0.04	0	tp3	ko:K00425	appC	Cytochrome bd-II ubiquinol oxidase subunit 1	0.323393
MGYG000002284-00633	9.31e-12	0.309319	0.163	0.062	tp3	ko:K03040	rpoA	DNA-directed RNA polymerase subunit alpha	0.695978
MGYG000002284-00432	1.27e-11	0.476459	0.257	0.128	tp3	ko:K03737	por	Pyruvate synthase	0.873117
MGYG000002284-01463	1.31e-11	0.490718	0.038	0	tp3	ko:K01756	purB	Adenylosuccinate lyase	0.311806
MGYG000002284-01716	3.05e-11	0.479675	0.037	0	tp3	ko:K05366	pbpF	Penicillin-binding protein 1F	0.30824
MGYG000002284-01988	6.99e-11	0.249646	0.409	0.237	tp3	ko:K08483	ptsI	Phosphoenolpyruvate-protein phosphotransferase	1.06056
MGYG000002284-00087	5.52e-10	0.57353	0.215	0.105	tp3	ko:K00241	sdhC	Succinate dehydrogenase cytochrome b558 subunit	0.788949
MGYG000002284-01305	1.7e-09	0.342011	0.094	0.029	tp3	ko:K01733	thrC	Threonine synthase	0.535333
MGYG000002284-00089	6.99e-09	0.341855	0.3	0.169	tp3	ko:K00240	frdB	Fumarate reductase iron-sulfur subunit	0.880694
MGYG000002284-01334	4.86e-08	0.125062	0.155	0.072	tp3	ko:K02111	atpA	ATP synthase subunit alpha	0.630232
MGYG000002284-01481	8.62e-08	0.321873	0.08	0.026	tp3	ko:K06282	hoxK	Uptake hydrogenase small subunit	0.456359
MGYG000002284-00736	2.1e-07	0.451436	0.093	0.035	tp3	ko:K02796	manZ	PTS system mannose-specific EIID component	0.511957
MGYG000002284-00737	4.5e-07	0.113532	0.091	0.035	tp3	ko:K02795	manY	PTS system mannose-specific EIIC component	0.4754
MGYG000002284-01814	4.64e-06	0.401242	0.069	0.025	tp3	ko:K02035	appA	Oligopeptide-binding protein AppA	0.424536
MGYG000002284-01230	1.52e-05	0.250511	0.266	0.172	tp3	ko:K00927	pgk	Phosphoglycerate kinase	0.814325
MGYG000002284-01228	3.08e-05	0.307914	0.234	0.151	tp3	ko:K15633	gpmI	2%2C3-bisphosphoglycerate-independent phosphoglycerate mutase	0.769829
MGYG000002284-00502	5.53e-05	0.151242	0.098	0.048	tp3	ko:K00940	ndk	Nucleoside diphosphate kinase	0.471747
MGYG000002284-00922	7.65e-05	0.34867	0.149	0.086	tp3	ko:K01847	scpA	Methylmalonyl-CoA mutase	0.621908
ET-P_P. copri
MGYG000003697-02301	2.76e-25	2.70982	0.06	0	tp2	ko:K05919	dfx	Desulfoferrodoxin	0.537132
MGYG000003697-00218	5.14e-07	1.85126	0.027	0	tp3	ko:K03569	mbl	MreB-like protein	0.198519
MGYG000003697-00235	2.46e-07	1.56213	0.028	0	tp3	ko:K01676	fumA	Fumarate hydratase class I%2C aerobic	0.208151
MGYG000003697-00260	9.86e-06	1.58201	0.021	0	tp3	ko:K01872	alaS	Alanine--tRNA ligase	0.14419
MGYG000003697-00277	8.87e-09	1.93572	0.035	0	tp3	ko:K01270	pepD	Cytosol non-specific dipeptidase	0.267543
MGYG000003697-00312	6.81e-06	1.45001	0.021	0	tp3	ko:K00426	cydB	Cytochrome bd-I ubiquinol oxidase subunit 2	0.152133
MGYG000003697-00313	2.25e-06	1.56943	0.024	0	tp3	ko:K00425	cydA	Cytochrome bd-I ubiquinol oxidase subunit 1	0.168702
MGYG000003697-00349	2.19e-33	3.8945	0.143	0	tp3	ko:K02014	susC	TonB-dependent receptor SusC	0.696756
MGYG000003697-00353	2.67e-13	2.53316	0.056	0	tp3	ko:K01818	fucI	L-fucose isomerase	0.422749
MGYG000003697-00356	4.34e-05	1.30266	0.018	0	tp3	ko:K01810	pgi	Glucose-6-phosphate isomerase	0.120398
MGYG000003697-00358	9.65e-10	2.20623	0.039	0	tp3	ko:K04567	lysS	Lysine--tRNA ligase	0.301063
MGYG000003697-00525	1.7e-07	1.76697	0.029	0	tp3	ko:K01868	thrS	Threonine--tRNA ligase 1	0.215615
MGYG000003697-00534	1.28e-08	2.17566	0.034	0	tp3	ko:K03737	por	Pyruvate synthase	0.259488
MGYG000003697-00696	3.89e-08	1.69681	0.032	0	tp3	ko:K03168	topA	DNA topoisomerase 1	0.240895
MGYG000003697-00828	3.56e-07	1.53695	0.027	0	tp3	ko:K01620	ltaE	Low specificity L-threonine aldolase	0.19917
MGYG000003697-00889	2.07e-05	1.30217	0.019	0	tp3	ko:K01880	glyQS	Glycine--tRNA ligase	0.128998
MGYG000003697-01061	2.93e-09	2.0121	0.037	0	tp3	ko:K00895	pfp	Pyrophosphate--fructose 6-phosphate 1-phosphotransferase	0.285928
MGYG000003697-01291	4.71e-06	1.5222	0.022	0	tp3	ko:K01915	glnA	Glutamine synthetase	0.155974
MGYG000003697-01319	1.73e-12	2.53406	0.052	0	tp3	ko:K01756	purB	Adenylosuccinate lyase	0.391078
MGYG000003697-01378	9.86e-06	1.4402	0.021	0	tp3	ko:K02470	gyrB	DNA gyrase subunit B	0.147103
MGYG000003697-01382	3.56e-07	1.5854	0.027	0	tp3	ko:K03531	ftsZ	Cell division protein FtsZ	0.204048
MGYG000003697-01383	1.18e-07	1.85045	0.03	0	tp3	ko:K03590	ftsA	Cell division protein FtsA	0.223833
MGYG000003697-01435	3.82e-29	3.54494	0.125	0	tp3	ko:K01624	fda	Fructose-bisphosphate aldolase	0.658835
MGYG000003697-01448	2.93e-09	2.07667	0.037	0	tp3	ko:K03076	secY	Protein translocase subunit SecY	0.283013
MGYG000003697-01477	8.21e-13	2.5513	0.053	0	tp3	ko:K03046	rpoC	DNA-directed RNA polymerase subunit beta'	0.407831
MGYG000003697-01478	2.93e-09	1.90653	0.037	0	tp3	ko:K03043	rpoB	DNA-directed RNA polymerase subunit beta	0.287729
MGYG000003697-01485	1.63e-11	2.18874	0.047	0	tp3	ko:K02358	tuf	Elongation factor Tu	0.369754
MGYG000003697-01494	1.86e-08	1.83126	0.033	0	tp3	ko:K00024	mdh	Malate dehydrogenase	0.249871
MGYG000003697-01524	1.77e-27	1.05822	0.349	0.135	tp3	ko:K01610	pckA	Phosphoenolpyruvate carboxykinase (ATP)	0.927274
MGYG000003697-01587	9.86e-06	1.4873	0.021	0	tp3	ko:K01190	lacZ	Beta-galactosidase	0.146077
MGYG000003697-01634	1.7e-07	1.80935	0.029	0	tp3	ko:K03070	secA	Protein translocase subunit SecA	0.217282
MGYG000003697-01698	1.7e-07	1.82697	0.029	0	tp3	ko:K00134	gapA	Glyceraldehyde-3-phosphate dehydrogenase A	0.215047
MGYG000003697-01729	1.56e-06	1.76103	0.024	0	tp3	ko:K01933	purM	Phosphoribosylformylglycinamidine cyclo-ligase	0.179223
MGYG000003697-01827	3.56e-07	1.76306	0.027	0	tp3	ko:K02112	atpD	ATP synthase subunit beta	0.202205
MGYG000003697-01834	1.7e-07	1.91381	0.029	0	tp3	ko:K02111	atpA	ATP synthase subunit alpha	0.214839
MGYG000003697-02016	9.86e-06	1.33184	0.021	0	tp3	ko:K00849	galK	Galactokinase	0.147336
MGYG000003697-02058	8.87e-09	2.1481	0.035	0	tp3	ko:K00027	maeB	NADP-dependent malic enzyme	0.264261
MGYG000003697-02220	5.14e-07	1.7683	0.027	0	tp3	ko:K05970	nanM	N-acetylneuraminate epimerase	0.194683
MGYG000003697-02226	7.43e-07	1.69706	0.026	0	tp3	ko:K00845	nagC	N-acetylglucosamine repressor	0.190991
MGYG000003697-02227	3.15e-27	3.53043	0.117	0	tp3	ko:K02564	nagB	Glucosamine-6-phosphate deaminase	0.646041
MGYG000003697-02228	6.97e-20	1.27305	0.169	0.041	tp3	ko:K02564	nagB	Glucosamine-6-phosphate deaminase	0.663961
MGYG000003697-02384	2.25e-06	1.57058	0.024	0	tp3	ko:K00688	glgP	Glycogen phosphorylase	0.171279
MGYG000003697-02404	3.82e-29	3.73419	0.125	0	tp3	ko:K21573	susC4	TonB-dependent receptor SusC	0.660166
MGYG000003697-02405	9.07e-15	2.69888	0.062	0	tp3	ko:K21572	susD	Starch-binding protein SusD	0.45345
MGYG000003697-02406	6.13e-09	1.80564	0.036	0	tp3	ko:K21571	susE	Outer membrane protein SusE	0.276916
MGYG000003697-02460	1.04e-10	2.13367	0.044	0	tp3	ko:K21636	nrdD	Anaerobic ribonucleoside-triphosphate reductase	0.337623
MGYG000003697-02571	1.08e-06	1.42452	0.025	0	tp3	ko:K12573	rnr	Ribonuclease R	0.18552
MGYG000003697-02726	1.63e-11	2.15155	0.047	0	tp3	ko:K01190	lacZ	Beta-galactosidase	0.360119
MGYG000003697-02771	1.08e-06	1.79178	0.025	0	tp3	ko:K01952	purL	Phosphoribosylformylglycinamidine synthase	0.18326
MGYG000003697-02787	6.81e-06	1.33924	0.021	0	tp3	ko:K01190	lacZ	Beta-galactosidase	0.148117
MGYG000003697-02852	3.56e-07	1.67054	0.027	0	tp3	ko:K01887	argS	Arginine--tRNA ligase	0.205121
MGYG000003697-02886	1.84e-13	2.65687	0.056	0	tp3	ko:K09458	fabF	3-oxoacyl-[acyl-carrier-protein] synthase 2	0.423169
ET-P_D.piger
MGYG000001321-01361	7.57e-17	6.34154	0.409	0	tp2	ko:K13954	dhaT	1%2C3-propanediol dehydrogenase	4.04299
MGYG000001321-00539	7.13e-06	1.59685	0.5	0.275	tp2	ko:K11181	dsvB	Sulfite reductase%2C dissimilatory-type subunit beta	4.32527
MGYG000001321-00738	1.12e-14	5.49583	0.33	0	tp3	ko:K03737	por	Pyruvate synthase	3.2538
MGYG000001321-00220	1.24e-05	1.23185	0.451	0.18	tp3	ko:K00395	aprB	Adenylylsulfate reductase subunit beta	4.25613
ET-P_P.timonensis
MGYG000002412-00587	5.86e-06	0.240137	0.283	0.49	tp1	ko:K01610	pckA	Phosphoenolpyruvate carboxykinase (ATP)	0.883309
MGYG000002412-01041	0.000160897	0.791993	0.076	0.157	tp1	ko:K01952	purL	Phosphoribosylformylglycinamidine synthase	0.451635
MGYG000002412-02193	0.000368981	0.465765	0.281	0.458	tp1	ko:K00134	gapA	Glyceraldehyde-3-phosphate dehydrogenase A	0.926114
MGYG000002412-00070	7.08e-09	1.51322	0.046	0	tp3	ko:K03628	rho	Transcription termination factor Rho	0.401417
MGYG000002412-00085	1.62e-10	1.98852	0.056	0	tp3	ko:K01928	murE	UDP-N-acetylmuramoyl-L-alanyl-D-glutamate--2%2C6-diaminopimelate ligase	0.491417
MGYG000002412-00132	1.33e-08	1.56964	0.044	0	tp3	ko:K00639	kbl	2-amino-3-ketobutyrate coenzyme A ligase	0.384748
MGYG000002412-00161	2.43e-11	1.88177	0.061	0	tp3	ko:K07444	rlmL	Ribosomal RNA large subunit methyltransferase K/L	0.539561
MGYG000002412-00261	5.76e-13	0.383426	0.183	0.05	tp3	ko:K00024	mdh	Malate dehydrogenase	1.01306
MGYG000002412-00278	1.07e-09	1.9949	0.051	0	tp3	ko:K09811	ftsX	Cell division protein FtsX	0.443104
MGYG000002412-00282	2.43e-11	2.3109	0.061	0	tp3	ko:K07568	queA	S-adenosylmethionine:tRNA ribosyltransferase-isomerase	0.535613
MGYG000002412-00298	1.5e-13	2.11793	0.074	0	tp3	ko:K01880	glyQS	Glycine--tRNA ligase	0.649488
MGYG000002412-00338	6.8e-15	0.532102	0.188	0.046	tp3	ko:K02355	fusA	Elongation factor G	1.06891
MGYG000002412-00378	2.4e-11	0.296977	0.173	0.052	tp3	ko:K03043	rpoB	DNA-directed RNA polymerase subunit beta	0.965652
MGYG000002412-00506	3.78e-09	1.48214	0.048	0	tp3	ko:K02078	acpP	Acyl carrier protein	0.415382
MGYG000002412-00507	1.83e-17	2.20998	0.097	0	tp3	ko:K09458	fabF	3-oxoacyl-[acyl-carrier-protein] synthase 2	0.843221
MGYG000002412-00508	2.01e-09	1.6477	0.049	0	tp3	ko:K03685	rnc	Ribonuclease 3	0.428313
MGYG000002412-00509	2.43e-11	2.0331	0.061	0	tp3	ko:K00971	rfbM	Mannose-1-phosphate guanylyltransferase RfbM	0.532084
MGYG000002412-00534	3.22e-15	2.29867	0.084	0	tp3	ko:K02470	gyrB	DNA gyrase subunit B	0.735894
MGYG000002412-00627	4.34e-13	0.290051	0.184	0.05	tp3	ko:K00239	frdA	Fumarate reductase flavoprotein subunit	1.03553
MGYG000002412-00673	3.63e-12	1.76413	0.066	0	tp3	ko:K07085	aspT	Aspartate/alanine antiporter	0.583174
MGYG000002412-00748	3.04e-10	1.78778	0.054	0	tp3	ko:K03711	perR	Peroxide-responsive repressor PerR	0.476038
MGYG000002412-00763	2.43e-11	1.78163	0.061	0	tp3	ko:K01872	alaS	Alanine--tRNA ligase	0.541023
MGYG000002412-00788	1.92e-12	1.75974	0.067	0	tp3	ko:K02343	ruvB	Holliday junction ATP-dependent DNA helicase RuvB	0.603633
MGYG000002412-00829	3.04e-10	1.74588	0.054	0	tp3	ko:K01270	pepD	Cytosol non-specific dipeptidase	0.479896
MGYG000002412-00849	5.71e-10	2.04752	0.053	0	tp3	ko:K15633	gpmI	2%2C3-bisphosphoglycerate-independent phosphoglycerate mutase	0.461789
MGYG000002412-00984	9.58e-18	2.72395	0.099	0	tp3	ko:K02519	lepA	Elongation factor 4	0.849117
MGYG000002412-00999	5.71e-10	1.66871	0.053	0	tp3	ko:K01869	leuS	Leucine--tRNA ligase	0.46412
MGYG000002412-01056	8.6e-11	1.70933	0.058	0	tp3	ko:K01278	dap4	Dipeptidyl aminopeptidase 4	0.509799
MGYG000002412-01084	5.71e-10	1.9428	0.053	0	tp3	ko:K01676	fumB	Fumarate hydratase class I%2C anaerobic	0.461544
MGYG000002412-01118	8.89e-16	2.61418	0.087	0	tp3	ko:K01537	yoaB	Calcium-transporting ATPase 1	0.736589
MGYG000002412-01137	2.43e-11	2.16458	0.061	0	tp3	ko:K02838	frr	Ribosome-recycling factor	0.534475
MGYG000002412-01144	4.19e-14	2.47879	0.077	0	tp3	ko:K07277	bamA	Outer membrane protein assembly factor BamA	0.664606
MGYG000002412-01156	3.51e-17	2.45051	0.095	0	tp3	ko:K03040	rpoA	DNA-directed RNA polymerase subunit alpha	0.81492
MGYG000002412-01261	1.62e-10	2.155	0.056	0	tp3	ko:K00955	cysN	Sulfate adenylyltransferase subunit 1	0.489504
MGYG000002412-01311	1.07e-09	1.66689	0.051	0	tp3	ko:K01372	pepE	Aminopeptidase E	0.441767
MGYG000002412-01328	3.78e-09	1.529	0.048	0	tp3	ko:K01939	purA	Adenylosuccinate synthetase	0.413949
MGYG000002412-01614	1.81e-23	2.72096	0.132	0	tp3	ko:K01190	lacZ	Beta-galactosidase	1.06632
MGYG000002412-01618	8.89e-16	2.40753	0.087	0	tp3	ko:K03070	secA	Protein translocase subunit SecA	0.759471
MGYG000002412-01635	3.63e-12	1.99978	0.066	0	tp3	ko:K01938	fhs	Formate--tetrahydrofolate ligase	0.579796
MGYG000002412-01715	1.83e-17	2.54575	0.097	0	tp3	ko:K00951	spoT	Bifunctional (p)ppGpp synthase/hydrolase SpoT	0.844087
MGYG000002412-01735	3.78e-09	1.56601	0.048	0	tp3	ko:K02897	ctc	General stress protein CTC	0.417037
MGYG000002412-01798	1.29e-11	1.94358	0.062	0	tp3	ko:K12373	exoI	Beta-hexosaminidase	0.549939
MGYG000002412-01828	3.04e-10	2.02652	0.054	0	tp3	ko:K01585	speA	Biosynthetic arginine decarboxylase	0.478731
MGYG000002412-01830	1.02e-12	1.88802	0.069	0	tp3	ko:K03168	topA	DNA topoisomerase 1	0.615315
MGYG000002412-01857	2.43e-11	1.74798	0.061	0	tp3	ko:K03553	recA	Protein RecA	0.536468
MGYG000002412-01930	1.28e-16	2.22862	0.092	0	tp3	ko:K00925	ackA	Acetate kinase	0.817861
MGYG000002412-01953	2.01e-09	1.89399	0.049	0	tp3	ko:K00341	nuoL	NADH-quinone oxidoreductase subunit L	0.432137
MGYG000002412-01967	1.07e-09	1.732	0.051	0	tp3	ko:K08289	purT	Formate-dependent phosphoribosylglycinamide formyltransferase	0.447905
MGYG000002412-02019	5.71e-10	1.91417	0.053	0	tp3	ko:K00088	guaB	Inosine-5'-monophosphate dehydrogenase	0.463713
MGYG000002412-02021	3.04e-10	1.74596	0.054	0	tp3	ko:K18682	rny	Ribonuclease Y	0.4775
MGYG000002412-02046	1.91e-19	2.64252	0.109	0	tp3	ko:K00688	glgP	Glycogen phosphorylase	0.906145
MGYG000002412-02087	3.63e-12	1.7286	0.066	0	tp3	ko:K01868	thrS	Threonine--tRNA ligase	0.584318
MGYG000002412-02098	1.62e-10	1.85051	0.056	0	tp3	ko:K01835	pgcA	Phosphoglucomutase	0.493487
MGYG000002412-02129	4.57e-11	1.82797	0.059	0	tp3	ko:K01915	glnA	Glutamine synthetase	0.525581
MGYG000002412-02145	3.04e-10	1.70393	0.054	0	tp3	ko:K01873	valS	Valine--tRNA ligase	0.479377
MGYG000002412-02173	1.07e-09	1.86492	0.051	0	tp3	ko:K01951	guaA	GMP synthase [glutamine-hydrolyzing]	0.444558
MGYG000002412-02207	1.16e-14	1.94505	0.081	0	tp3	ko:K01955	carB	Carbamoyl-phosphate synthase large chain	0.71124
MGYG000002412-02264	1.29e-11	1.87391	0.062	0	tp3	ko:K01443	nagA	N-acetylglucosamine-6-phosphate deacetylase	0.556231
MGYG000002412-02270	1.29e-11	2.1382	0.062	0	tp3	ko:K03296	acrF	Multidrug export protein AcrF	0.553982
MGYG000002412-02282	5.71e-10	1.80492	0.053	0	tp3	ko:K02469	gyrA	DNA gyrase subunit A	0.461307
MGYG000002412-02288	6.12e-15	2.11235	0.082	0	tp3	ko:K00849	galK	Galactokinase	0.73239
MGYG000002412-02290	1.16e-14	2.20211	0.081	0	tp3	ko:K01785	mro	Aldose 1-epimerase	0.708145
MGYG000002412-02326	4.67e-16	2.62498	0.089	0	tp3	ko:K01886	glnS	Glutamine--tRNA ligase	0.760095
MGYG000002412-02327	4.57e-11	2.09154	0.059	0	tp3	ko:K03654	recQ	ATP-dependent DNA helicase RecQ	0.520786
MGYG000002412-02361	1.07e-09	1.68568	0.051	0	tp3	ko:K01876	aspS	Aspartate--tRNA ligase	0.447564
MGYG000002412-02386	8.6e-11	1.90167	0.058	0	tp3	ko:K00948	prs	Ribose-phosphate pyrophosphokinase	0.509907
MGYG000002412-02466	8.6e-11	1.94382	0.058	0	tp3	ko:K00648	fabH	3-oxoacyl-[acyl-carrier-protein] synthase 3	0.507741
MGYG000002412-02510	1.16e-14	2.32753	0.081	0	tp3	ko:K00895	pfp	Pyrophosphate--fructose 6-phosphate 1-phosphotransferase	0.708817
MGYG000002412-02697	3.04e-10	1.90652	0.054	0	tp3	ko:K02112	atpD	ATP synthase subunit beta	0.477838
MGYG000002412-02763	1.69e-15	2.37102	0.086	0	tp3	ko:K00700	glgB	1%2C4-alpha-glucan branching enzyme GlgB	0.759162
MGYG000002412-02773	3.04e-10	1.7173	0.054	0	tp3	ko:K02338	dnaN	Beta sliding clamp	0.475712
MGYG000002412-02797	1.07e-09	1.77523	0.051	0	tp3	ko:K00615	tkt	Transketolase	0.447689
MGYG000002412-02798	1.38e-20	2.53363	0.115	0	tp3	ko:K03545	tig	Trigger factor	0.958017
MGYG000002412-02856	1.69e-15	2.41179	0.086	0	tp3	ko:K13668	mshA	D-inositol-3-phosphate glycosyltransferase	0.739947
MGYG000002412-02865	1.5e-13	2.18751	0.074	0	tp3	ko:K00208	fabI	Enoyl-[acyl-carrier-protein] reductase [NADH] FabI	0.654661
ET-P_P.hominis
MGYG000000272-02212	3.08e-07	3.91886	0.068	0	tp1	ko:K01176	glgX	Glycogen debranching enzyme	0.633783
MGYG000000272-02932	1.45e-09	4.44296	0.094	0	tp1	ko:K21571	susE	Outer membrane protein SusE	0.892444
MGYG000000272-03114	8.96e-07	3.57953	0.062	0	tp1	ko:K01176	glgX	Glycogen debranching enzyme	0.580839
MGYG000000272-00483	6.87e-09	4.08653	0.117	0	tp3	ko:K02355	fusA	Elongation factor G	1.10165
MGYG000000272-00860	8.35e-10	4.08698	0.13	0	tp3	ko:K02358	tuf	Elongation factor Tu	1.23501
MGYG000000272-01524	0.000194748	2.54844	0.05	0	tp3	ko:K03737	por	Pyruvate synthase	0.424024
MGYG000000272-02297	4.36e-07	3.84474	0.09	0	tp3	ko:K01190	lacZ	Beta-galactosidase	0.842338
MGYG000000272-02321	4.9e-08	0.908988	0.31	0.107	tp3	ko:K00134	gap	Glyceraldehyde-3-phosphate dehydrogenase	2.1237
MGYG000000272-02491	1.56e-07	3.83076	0.097	0	tp3	ko:K01785	mro	Aldose 1-epimerase	0.909009
ET-B_B.dorei
MGYG000002478-04314	6.33e-29	2.35328	0.071	0	tp1	ko:K01744	aspA	Aspartate ammonia-lyase	0.541402
MGYG000002478-03812	1.31e-26	2.0939	0.065	0	tp1	ko:K00700	glgB	1%2C4-alpha-glucan branching enzyme GlgB	0.500914
MGYG000002478-04502	1.31e-26	2.16459	0.065	0	tp1	ko:K01868	thrS	Threonine--tRNA ligase	0.505512
MGYG000002478-04559	4.94e-26	2.17349	0.064	0	tp1	ko:K02564	nagB	Glucosamine-6-phosphate deaminase	0.496335
MGYG000002478-00019	2.18e-25	1.4137	0.126	0.021	tp1	ko:K07636	sasA	Adaptive-response sensory-kinase SasA	0.603488
MGYG000002478-03183	2.84e-20	1.85346	0.049	0	tp1	ko:K13668	mshA	D-inositol-3-phosphate glycosyltransferase	0.389421
MGYG000002478-02945	3.99e-19	1.67728	0.046	0	tp1	ko:K03070	secA	Protein translocase subunit SecA	0.364979
MGYG000002478-04161	1.49e-18	1.80271	0.045	0	tp1	ko:K00605	gcvT	Aminomethyltransferase	0.356622
MGYG000002478-00464	5.59e-18	1.85076	0.043	0	tp1	ko:K00088	guaB	Inosine-5'-monophosphate dehydrogenase	0.338813
MGYG000002478-00497	5.59e-18	1.61858	0.043	0	tp1	ko:K03655	recG	ATP-dependent DNA helicase RecG	0.34179
MGYG000002478-02235	5.59e-18	1.61252	0.043	0	tp1	ko:K07462	recJ	Single-stranded-DNA-specific exonuclease RecJ	0.334267
MGYG000002478-00435	7.83e-17	1.8254	0.04	0	tp1	ko:K11927	rhlE	ATP-dependent RNA helicase RhlE	0.311948
MGYG000002478-00328	2.93e-16	1.59973	0.039	0	tp1	ko:K01710	rffG	dTDP-glucose 4%2C6-dehydratase 2	0.305877
MGYG000002478-02374	1.09e-15	1.67879	0.037	0	tp1	ko:K01889	pheS	Phenylalanine--tRNA ligase alpha subunit	0.28887
MGYG000002478-00687	4.09e-15	1.22969	0.036	0	tp1	ko:K01190	lacZ	Beta-galactosidase	0.284846
MGYG000002478-02149	4.09e-15	1.35342	0.036	0	tp1	ko:K01278	ptpA	Prolyl tripeptidyl peptidase	0.281436
MGYG000002478-02340	1.53e-14	1.1338	0.034	0	tp1	ko:K00927	pgk	Phosphoglycerate kinase	0.271383
MGYG000002478-00806	5.7e-14	1.5978	0.033	0	tp1	ko:K03043	rpoB	DNA-directed RNA polymerase subunit beta	0.253208
MGYG000002478-00466	1.12e-13	1.19171	0.08	0.017	tp1	ko:K03654	recQ	ATP-dependent DNA helicase RecQ	0.440607
MGYG000002478-00107	2.13e-13	1.10793	0.031	0	tp1	ko:K02536	lpxD	UDP-3-O-acylglucosamine N-acyltransferase	0.246244
MGYG000002478-03358	2.82e-13	1.20365	0.091	0.023	tp1	ko:K00281	gcvP	Glycine dehydrogenase (decarboxylating)	0.467339
MGYG000002478-03849	4.95e-13	1.29464	0.086	0.022	tp1	ko:K01006	ppdK	Pyruvate%2C phosphate dikinase	0.465246
MGYG000002478-02240	6.17e-13	0.901871	0.086	0.022	tp1	ko:K18682	rny	Ribonuclease Y	0.453056
MGYG000002478-04379	7.95e-13	1.43448	0.03	0	tp1	ko:K01886	glnS	Glutamine--tRNA ligase	0.229191
MGYG000002478-00548	3.22e-11	1.35189	0.071	0.017	tp1	ko:K00925	ackA	Acetate kinase	0.415225
MGYG000002478-00089	2.67e-10	0.965883	0.105	0.038	tp1	ko:K01952	purL	Phosphoribosylformylglycinamidine synthase	0.445342
MGYG000002478-00229	3.42e-10	0.954567	0.071	0.019	tp1	ko:K08325	yqhD	Alcohol dehydrogenase YqhD	0.407307
MGYG000002478-04556	1.54e-09	0.816833	0.067	0.018	tp1	ko:K01639	nanA	N-acetylneuraminate lyase	0.372994
MGYG000002478-00547	6.4e-09	0.884965	0.065	0.019	tp1	ko:K00625	pta	Phosphate acetyltransferase	0.377807
MGYG000002478-03725	8.53e-08	0.462893	0.105	0.045	tp1	ko:K00831	serC	Phosphoserine aminotransferase	0.394782
MGYG000002478-00446	1.06e-07	0.643346	0.064	0.02	tp1	ko:K01955	carB	Carbamoyl-phosphate synthase large chain	0.342124
MGYG000002478-00220	1.86e-07	0.720505	0.052	0.015	tp1	ko:K00845	glkA	Glucokinase	0.316864
MGYG000002478-00277	2.26e-07	0.252609	0.145	0.072	tp1	ko:K00262	gdhB	NAD-specific glutamate dehydrogenase	0.417534
MGYG000002478-03274	8.93e-07	0.425468	0.055	0.017	tp1	ko:K03628	rho	Transcription termination factor Rho	0.305533
MGYG000002478-02445	1.61e-06	0.977775	0.046	0.013	tp1	ko:K00174	korA	2-oxoglutarate oxidoreductase subunit KorA	0.281008
MGYG000002475-00490	1.64e-06	0.778169	0.013	0	tp1	ko:K02619	pabC	Aminodeoxychorismate lyase	0.0616278
MGYG000002478-04055	7.1e-06	0.40589	0.049	0.016	tp1	ko:K00384	trxB	Thioredoxin reductase	0.266015
MGYG000002478-00340	9.47e-06	0.51378	0.089	0.042	tp1	ko:K01847	mutB	Methylmalonyl-CoA mutase large subunit	0.350189
MGYG000002478-03941	1.25e-05	0.637101	0.045	0.015	tp1	ko:K01915	glnA	Glutamine synthetase	0.267076
MGYG000002478-02517	2.25e-05	0.801506	0.045	0.015	tp1	ko:K03553	recA	Protein RecA	0.267923
MGYG000002478-00966	3.69e-05	1.01097	0.045	0.016	tp1	ko:K15633	gpmI	2%2C3-bisphosphoglycerate-independent phosphoglycerate mutase	0.258351
MGYG000002478-00779	3.79e-05	0.520239	0.08	0.038	tp1	ko:K03076	secY	Protein translocase subunit SecY	0.336106
MGYG000002478-02426	2.4e-14	2.20988	0.036	0	tp2	ko:K00895	pfp	Pyrophosphate--fructose 6-phosphate 1-phosphotransferase	0.280641
MGYG000002478-03212	1.89e-13	1.64954	0.034	0	tp2	ko:K00425	appC	Cytochrome bd-II ubiquinol oxidase subunit 1	0.261734
MGYG000002478-00339	5.11e-07	1.43657	0.07	0.027	tp2	ko:K01847	mutA	Methylmalonyl-CoA mutase small subunit	0.379089
MGYG000002478-04149	2.54e-42	4.26742	0.12	0	tp3	ko:K03695	clpB1	Chaperone protein ClpB 1	0.659449
MGYG000002478-03950	1.08e-31	2.28655	0.313	0.136	tp3	ko:K04564	sodB	Superoxide dismutase [Mn/Fe]	0.807012
MGYG000002478-02522	1.7e-30	3.5519	0.086	0	tp3	ko:K04043	dnaK	Chaperone protein DnaK	0.570752
MGYG000002478-02402	3.08e-28	3.53011	0.08	0	tp3	ko:K09758	asD	Bifunctional aspartate aminotransferase and L-aspartate beta-decarboxylase	0.530299
MGYG000002478-04430	1.27e-27	3.08142	0.118	0.015	tp3	ko:K01442	cbh	Choloylglycine hydrolase	0.603798
MGYG000002478-03016	1.95e-24	2.10506	0.247	0.104	tp3	ko:K01689	eno	Enolase	0.717361
MGYG000002478-01979	2.27e-23	2.84739	0.109	0.017	tp3	ko:K11645	fbaB	Fructose-bisphosphate aldolase class 1	0.556946
MGYG000002478-00488	2.78e-22	1.66651	0.345	0.2	tp3	ko:K00024	mdh	Malate dehydrogenase	0.764737
MGYG000002478-00850	6.79e-22	2.85453	0.061	0	tp3	ko:K03386	ahpC	Alkyl hydroperoxide reductase C	0.458309
MGYG000002478-03208	1.41e-17	2.81734	0.107	0.026	tp3	ko:K00033	gnd	6-phosphogluconate dehydrogenase%2C decarboxylating	0.511753
MGYG000002478-03203	2.98e-15	2.55758	0.042	0	tp3	ko:K01424	ansB	putative L-asparaginase periplasmic	0.326748
MGYG000002478-04329	1.61e-14	2.2543	0.039	0	tp3	ko:K01580	gadB	Glutamate decarboxylase	0.301749
MGYG000002478-03826	8.74e-14	2.27288	0.037	0	tp3	ko:K00616	tal	Transaldolase	0.29373
MGYG000002478-03210	2.03e-13	2.61739	0.036	0	tp3	ko:K01057	nagB	Glucosamine-6-phosphate deaminase	0.281926
MGYG000002478-04337	2.03e-13	2.5711	0.036	0	tp3	ko:K20265	gadC	Glutamate/gamma-aminobutyrate antiporter	0.279897
MGYG000002478-01980	4.71e-13	2.53994	0.084	0.022	tp3	ko:K01834	gpmA	2%2C3-bisphosphoglycerate-dependent phosphoglycerate mutase	0.452832
MGYG000002478-04560	1.64e-11	1.97551	0.127	0.053	tp3	ko:K02564	nagB	Glucosamine-6-phosphate deaminase	0.506523
MGYG000002478-01764	7.44e-11	2.14321	0.028	0	tp3	ko:K03340	ddh	Meso-diaminopimelate D-dehydrogenase	0.208929
MGYG000002478-04391	1.73e-10	2.16365	0.027	0	tp3	ko:K01805	xylA	Xylose isomerase	0.203488
MGYG000002478-00968	4.02e-10	2.16836	0.026	0	tp3	ko:K01818	fucI	L-fucose isomerase	0.192817
MGYG000002478-03355	4.02e-10	1.8225	0.026	0	tp3	ko:K01938	fhs	Formate--tetrahydrofolate ligase	0.189915
MGYG000002478-03509	9.34e-10	2.15578	0.025	0	tp3	ko:K00009	uxaB	Altronate oxidoreductase	0.1866
MGYG000002478-02864	1.07e-09	1.76923	0.117	0.052	tp3	ko:K03778	ldhA	D-lactate dehydrogenase	0.476785
MGYG000002478-04330	5.04e-09	1.65074	0.023	0	tp3	ko:K01425	glsA1	Glutaminase 1	0.167909
MGYG000002478-03339	5.04e-09	1.59619	0.023	0	tp3	ko:K02111	atpA	ATP synthase subunit alpha	0.168076
MGYG000002478-03332	1.96e-07	1.90833	0.082	0.035	tp3	ko:K02112	atpD	ATP synthase subunit beta%2C sodium ion specific	0.406689
MGYG000002478-03508	6.36e-07	1.86072	0.051	0.016	tp3	ko:K01812	uxaC	Uronate isomerase	0.323574
MGYG000002478-03209	1.17e-06	2.23248	0.056	0.02	tp3	ko:K00036	zwf	Glucose-6-phosphate 1-dehydrogenase	0.33371
ET-B_E.bolteae
MGYG000001493-03796	2.75e-12	6.29876	0.301	0	tp3	ko:K00656	cutC	Choline trimethylamine-lyase	2.80201
MGYG000001493-00073	8.16e-09	5.07598	0.215	0	tp3	ko:K10540	mglB	Glucose/galactose-binding lipoprotein	2.06885
ET-B_B.xylanisolvens
MGYG000001345_01702	0.000634714	5.35315	0.24	0	tp3	ko:K03695	clpB1	Chaperone protein ClpB 1	2.35525
ET-B_E.sp001517625
MGYG000001531_02693	4.18e-06	6.73193	0.131	0	tp1	ko:K13954	adhB	Alcohol dehydrogenase 2	1.09906
MGYG000001531_02692	5.14e-06	6.74304	0.129	0	tp3	ko:K00146	aldA	Putative aldehyde dehydrogenase AldA	1.08618
MGYG000001531_02646	1.43e-05	5.88688	0.118	0	tp3	ko:K03737	por	Pyruvate synthase	1.00699
MGYG000001531_02713	1.75e-05	5.59275	0.116	0	tp1	ko:K01812	uxaC	Uronate isomerase	1.00673
ET-B_F.saccharivorans
MGYG000000251_00555	2.32e-39	3.04859	0.393	0.049	tp1	ko:K00134	gap	Glyceraldehyde-3-phosphate dehydrogenase	0.454338
MGYG000000251_00853	5.56e-20	3.12865	0.127	0	tp3	ko:K03737	por	Pyruvate synthase	1.1846
MGYG000000251_01169	2.19e-19	3.13759	0.123	0	tp3	ko:K01006	ppdK	Pyruvate%2C phosphate dikinase	1.13583
MGYG000000251_02727	8.61e-19	2.96987	0.119	0	tp3	ko:K01938	fhs	Formate--tetrahydrofolate ligase	1.11052
MGYG000000251_01180	3.38e-18	3.31003	0.115	0	tp1	ko:K00016	ldhP	L-lactate dehydrogenase P	1.06436
ET-F_M.funiformis
MGYG000002284-00737	5.19e-30	1.19213	0.082	0	tp1	ko:K02795	manY	PTS system mannose-specific EIIC component	0.467295
MGYG000002284-00687	7.85e-21	0.936912	0.056	0	tp1	ko:K01755	argH	Argininosuccinate lyase	0.344513
MGYG000002284-00528	2.24e-20	0.795569	0.055	0	tp1	ko:K01868	thrZ	Threonine--tRNA ligase 2	0.345337
MGYG000002284-00700	4.22e-18	0.642203	0.048	0	tp1	ko:K04567	lysS	Lysine--tRNA ligase	0.311388
MGYG000002284-01918	3.42e-17	0.809997	0.046	0	tp1	ko:K00703	glgA	Glycogen synthase	0.29742
MGYG000002284-01087	3.42e-17	0.890219	0.046	0	tp1	ko:K09458	fabF	3-oxoacyl-[acyl-carrier-protein] synthase 2	0.292696
MGYG000002284-01477	2.76e-16	0.864486	0.043	0	tp1	ko:K02768	fruA	PTS system fructose-specific EIIABC component	0.27653
MGYG000002284-00736	4.34e-16	1.21979	0.105	0.026	tp1	ko:K02796	manZ	PTS system mannose-specific EIID component	0.420116
MGYG000002284-01861	7.85e-16	0.789733	0.042	0	tp1	ko:K01270	pepD	Cytosol non-specific dipeptidase	0.268723
MGYG000002284-00030	7.85e-16	0.699105	0.042	0	tp1	ko:K01673	mtcA1	Beta-carbonic anhydrase 1	0.292401
MGYG000002284-01076	2.23e-15	0.714298	0.04	0	tp1	ko:K01876	aspS	Aspartate--tRNA ligase	0.260491
MGYG000002284-00685	6.32e-15	0.596589	0.039	0	tp1	ko:K00611	argF	Ornithine carbamoyltransferase	0.268113
MGYG000002284-01127	6.32e-15	0.906369	0.039	0	tp1	ko:K01870	mupB	mupirocin-resistant isoleucine--tRNA ligase MupB	0.258439
MGYG000002284-00686	1.21e-12	0.685611	0.082	0.02	tp1	ko:K01755	argG	Argininosuccinate synthase	0.356813
MGYG000002284-01966	1.61e-12	1.1243	0.155	0.066	tp1	ko:K04079	htpG	Chaperone protein HtpG	0.439319
MGYG000002284-00662	1.37e-10	0.795056	0.551	0.48	tp1	ko:K02358	tuf	Elongation factor Tu	0.621352
MGYG000002284-00738	9.09e-07	0.979197	0.109	0.055	tp1	ko:K02794	manX	PTS system mannose-specific EIIAB component	0.365118
MGYG000002284-00575	1.41e-06	1.04849	0.132	0.072	tp1	ko:K00615	tkt	Transketolase	0.358754
MGYG000002284-01916	1.66e-06	1.00577	0.134	0.075	tp1	ko:K00688	glgP	Glycogen phosphorylase	0.37324
MGYG000002284-00088	1.74e-06	0.94808	0.318	0.247	tp1	ko:K00239	frdA	Fumarate reductase flavoprotein subunit	0.481965
MGYG000002284-01231	5.4e-06	0.375024	0.811	0.821	tp1	ko:K00134	gap	Glyceraldehyde-3-phosphate dehydrogenase	0.678646
MGYG000002284-01625	6.32e-06	0.911174	0.423	0.375	tp1	ko:K18118	cat1	Succinyl-CoA:coenzyme A transferase	0.528752
MGYG000002284-01248	9.02e-06	1.1657	0.288	0.232	tp1	ko:K04077	groL	60 kDa chaperonin	0.47696
MGYG000002284-00089	9.3e-06	0.968884	0.332	0.272	tp1	ko:K00240	frdB	Fumarate reductase iron-sulfur subunit	0.488494
MGYG000002284-00957	1.8e-05	1.19917	0.397	0.368	tp1	ko:K04043	dnaK	Chaperone protein DnaK	0.521096
MGYG000002284-00640	3.09e-05	0.839299	0.092	0.049	tp1	ko:K03076	secY	Protein translocase subunit SecY	0.300725
MGYG000002284-01305	7.49e-17	0.473348	0.047	0	tp2	ko:K01733	thrC	Threonine synthase	0.270677
MGYG000002284-01507	7.49e-17	0.457933	0.047	0	tp2	ko:K03111	ssb	Single-stranded DNA-binding protein	0.276178
MGYG000002284-01366	4.71e-16	0.663904	0.044	0	tp2	ko:K01784	galE	UDP-glucose 4-epimerase	0.244922
MGYG000002284-02032	1.18e-15	0.552903	0.043	0	tp2	ko:K00283	gcvPB	putative glycine dehydrogenase (decarboxylating) subunit 2	0.231926
MGYG000002284-00508	2.95e-15	0.805282	0.042	0	tp2	ko:K00954	coaD	Phosphopantetheine adenylyltransferase	0.263642
MGYG000002284-01089	1.85e-14	0.576258	0.039	0	tp2	ko:K02078	acpP	Acyl carrier protein	0.228299
MGYG000002284-00824	4.62e-14	0.346012	0.038	0	tp2	ko:K00833	bioA	Adenosylmethionine-8-amino-7-oxononanoate aminotransferase	0.242036
MGYG000002284-02034	1.16e-13	0.510942	0.037	0	tp2	ko:K00382	lpdG	Dihydrolipoyl dehydrogenase	0.213207
MGYG000002284-01024	1.16e-13	0.524889	0.037	0	tp2	ko:K00851	xylB	Xylulose kinase	0.227967
MGYG000002284-00710	1.52e-06	0.347137	0.075	0.031	tp2	ko:K02316	dnaG	DNA primase	0.234377
MGYG000002284-01020	2.91e-24	0.789332	0.39	0.189	tp3	ko:K00948	prs	Ribose-phosphate pyrophosphokinase	0.628248
MGYG000002284-01019	1.5e-21	0.736763	0.056	0	tp3	ko:K04042	glmU	Bifunctional protein GlmU	0.33855
MGYG000002284-01535	1.65e-20	0.681572	0.053	0	tp3	ko:K00602	purH	Bifunctional purine biosynthesis protein PurH	0.325881
MGYG000002284-00058	1.65e-20	0.602626	0.053	0	tp3	ko:K02945	ispH	4-hydroxy-3-methylbut-2-enyl diphosphate reductase	0.323617
MGYG000002284-01341	5.46e-20	0.69108	0.051	0	tp3	ko:K03784	deoD	Purine nucleoside phosphorylase DeoD-type	0.334714
MGYG000002284-01621	1.8e-19	0.686064	0.05	0	tp3	ko:K01873	valS	Valine--tRNA ligase	0.316488
MGYG000002284-00178	6.5e-18	0.6588	0.046	0	tp3	ko:K00602	purH	Bifunctional purine biosynthesis protein PurH	0.287113
MGYG000002284-01575	2.14e-17	0.6376	0.044	0	tp3	ko:K00075	murB	UDP-N-acetylenolpyruvoylglucosamine reductase	0.283894
MGYG000002284-01333	2.14e-17	0.555733	0.044	0	tp3	ko:K02113	atpH	ATP synthase subunit delta	0.288054
MGYG000002284-00450	1.35e-12	0.281552	0.211	0.1	tp3	ko:K01951	guaA	GMP synthase [glutamine-hydrolyzing]	0.410327
MGYG000002284-00098	2.05e-11	0.798783	0.176	0.08	tp3	ko:K01613	psd	Phosphatidylserine decarboxylase proenzyme	0.401372
MGYG000002284-00549	3.1e-11	0.440293	0.837	0.745	tp3	ko:K00016	mdh	Malate dehydrogenase	0.760572
MGYG000002284-02039	6.21e-10	0.0922197	0.073	0.02	tp3	ko:K01952	purL	Phosphoribosylformylglycinamidine synthase	0.247799
MGYG000002284-00451	1.04e-08	0.269788	0.779	0.652	tp3	ko:K01624	fba	Fructose-bisphosphate aldolase	0.709793
MGYG000002284-01835	1.85e-08	0.543324	0.066	0.02	tp3	ko:K00609	pyrB	Aspartate carbamoyltransferase	0.297062
MGYG000002284-00611	2.12e-07	0.498767	0.114	0.054	tp3	ko:K01839	deoB	Phosphopentomutase	0.324163
MGYG000002284-00099	3.77e-07	0.483956	0.07	0.026	tp3	ko:K05946	tagA	N-acetylglucosaminyldiphosphoundecaprenol N-acetyl-beta-D-mannosaminyltransferase	0.28123
MGYG000002284-00122	6.57e-06	0.120733	0.054	0.019	tp3	ko:K05515	mrdA	Peptidoglycan D%2CD-transpeptidase MrdA	0.20805
ET-F_B.dorei
MGYG000002478-03118	4.69e-11	4.07858	0.163	0	tp1	ko:K03686	cbpA	Curved DNA-binding protein	1.51038
MGYG000002478-04149	8.06e-05	0.902321	0.44	0.24	tp1	ko:K03695	clpB1	Chaperone protein ClpB 1	2.13698
MGYG000002478-00380	2.12e-11	3.68036	0.158	0	tp2	ko:K04077	groL	60 kDa chaperonin	1.49733
MGYG000002478-02522	1.2e-06	1.04118	0.397	0.178	tp2	ko:K04043	dnaK	Chaperone protein DnaK	2.1874
MGYG000002478-03999	2.57e-06	1.79341	0.253	0.085	tp2	ko:K00134	gapA	Glyceraldehyde-3-phosphate dehydrogenase A	1.91146
MGYG000002478-00956	1.66e-06	2.05022	0.279	0.096	tp3	ko:K21573	susC	TonB-dependent receptor SusC	2.20035
MGYG000002478-03725	8.79e-20	4.86782	0.25	0	tp3	ko:K00831	serC	Phosphoserine aminotransferase	2.4234
MGYG000002478-04560	8.65e-23	5.20187	0.288	0	tp3	ko:K02564	nagB	Glucosamine-6-phosphate deaminase	2.74547
ET-F_CAG-81 sp900066535
MGYG000000205_00590	0.000303946	1.24059	0.097	0.013	tp2	ko:K01039	gctA	Glutaconate CoA-transferase subunit A	0.919076
MGYG000000205_01949	4.42e-08	2.0728	0.126	0	tp2	ko:K01610	pckA	Phosphoenolpyruvate carboxykinase (ATP)	1.21145
MGYG000000205_00588	9.52e-05	1.66418	0.155	0.035	tp2	ko:K01615	gcdA	Glutaconyl-CoA decarboxylase subunit alpha	1.45466
ET-F_P.merdae
MGYG000002293_01263	0.00605144	1.39507	0.065	0	tp1	ko:K00134	gapA	Glyceraldehyde-3-phosphate dehydrogenase A	0.61036
MGYG000002293_00393	0.00605144	1.47933	0.065	0	tp1	ko:K00826	ilvE	Branched-chain-amino-acid aminotransferase	0.623833
MGYG000002293_02340	0.00605144	1.41771	0.065	0	tp1	ko:K12573	rnr	Ribonuclease R	0.608495
ET-F_P.massiliensis
MGYG000000243_01331	2.86e-16	4.72114	0.416	0	tp2	ko:K00134	gapA	Glyceraldehyde-3-phosphate dehydrogenase A	3.90824
MGYG000000243_01838	2.86e-16	4.79351	0.416	0	tp3	ko:K01610	pckA	Phosphoenolpyruvate carboxykinase (ATP)	3.93319
MGYG000000243_00891	1.55836e-11	4.34234	0.319	0	tp3	ko:K13993	HSP20	HSP20 family protein	3.05691

## Sheet: S3
Table S3 The marker genes of subpopulations of P. copri, B. dorei and M. funiformis.
P. copri
gene	p_val	avg_log2FC	pct.1	pct.2	p_val_adj	cluster	KEGGnumber	genename	product
MGYG000003697_01524	4.49e-46	0.439891	0.383	0.134	1.26e-43	1	ko:K01610	pckA	Phosphoenolpyruvate carboxykinase (ATP)
MGYG000003697_02228	2.51e-45	0.337894	0.22	0.032	7.05e-43	1	ko:K02564	nagB	Glucosamine-6-phosphate deaminase
MGYG000003697_01435	2.14e-23	0.167836	0.128	0.022	6.02e-21	1	ko:K01624	fba	Fructose-bisphosphate aldolase
MGYG000003697_00353	1.99e-15	0.0908605	0.065	0.006	5.6e-13	1	ko:K01818	fucI	L-fucose isomerase
MGYG000003697_02886	7.38e-15	0.0969031	0.061	0.005	2.07e-12	1	ko:K09458	fabF	3-oxoacyl-[acyl-carrier-protein] synthase 2
MGYG000003697_01477	1.07e-09	0.0726	0.053	0.01	3.01e-07	1	ko:K03046	rpoC	DNA-directed RNA polymerase subunit beta'
MGYG000003697_00358	3.71e-09	0.0572999	0.041	0.005	1.04e-06	1	ko:K04567	lysS	Lysine--tRNA ligase
MGYG000003697_00534	1.55e-08	0.0559147	0.037	0.005	4.36e-06	1	ko:K03737	por	Pyruvate synthase
MGYG000003697_01729	1.72e-08	0.047583	0.029	0.002	4.82e-06	1	ko:K01933	purM	Phosphoribosylformylglycinamidine cyclo-ligase
MGYG000003697_02726	2.08e-08	0.0572551	0.045	0.009	5.85e-06	1	ko:K01190	lacZ	Beta-galactosidase
MGYG000003697_02852	3.55e-08	0.0464625	0.03	0.002	9.97e-06	1	ko:K01887	argS	Arginine--tRNA ligase
MGYG000003697_02058	4.79e-08	0.0550684	0.037	0.005	1.35e-05	1	ko:K00027	maeB	NADP-dependent malic enzyme
MGYG000003697_01494	6.21e-08	0.0456226	0.033	0.004	1.75e-05	1	ko:K00024	mdh	Malate dehydrogenase
MGYG000003697_02460	6.83e-08	0.0542242	0.043	0.009	1.92e-05	1	ko:K21636	nrdD	Anaerobic ribonucleoside-triphosphate reductase
MGYG000003697_00277	7.37e-08	0.0506349	0.038	0.006	2.07e-05	1	ko:K01270	pepD	Cytosol non-specific dipeptidase
MGYG000003697_01478	1.36e-07	0.0492443	0.037	0.006	3.83e-05	1	ko:K03043	rpoB	DNA-directed RNA polymerase subunit beta
MGYG000003697_01485	3.17e-07	0.0497782	0.045	0.011	8.91e-05	1	ko:K02358	tuf	Elongation factor Tu
MGYG000003697_01448	3.78e-07	0.0511821	0.037	0.007	0.00010626	1	ko:K03076	secY	Protein translocase subunit SecY
MGYG000003697_00235	1.31e-06	0.038902	0.03	0.005	0.000369039	1	ko:K01676	fumA	Fumarate hydratase class I%2C aerobic
MGYG000003697_02226	1.56e-06	0.041706	0.028	0.004	0.000437125	1	ko:K00845	nagC	N-acetylglucosamine repressor
MGYG000003697_00313	1.88e-06	0.0352243	0.024	0.002	0.000527894	1	ko:K00425	cydA	Cytochrome bd-I ubiquinol oxidase subunit 1
MGYG000003697_01634	2e-06	0.041989	0.031	0.005	0.000560779	1	ko:K03070	secA	Protein translocase subunit SecA
MGYG000003697_01383	2.95e-06	0.0425533	0.032	0.006	0.000828335	1	ko:K03590	ftsA	Cell division protein FtsA
MGYG000003697_00356	3.66e-06	0.0321078	0.021	0.002	0.00102847	1	ko:K01810	pgi	Glucose-6-phosphate isomerase
MGYG000003697_01291	6.34e-06	0.0341046	0.024	0.003	0.00178053	1	ko:K01915	glnA	Glutamine synthetase
MGYG000003697_01319	6.76e-06	0.0478269	0.045	0.014	0.00190081	1	ko:K01756	purB	Adenylosuccinate lyase
MGYG000003697_01827	7.04e-06	0.037243	0.029	0.005	0.00197802	1	ko:K02112	atpD	ATP synthase subunit beta
MGYG000003697_01061	9.6e-06	0.042003	0.036	0.009	0.00269848	1	ko:K00895	pfp	Pyrophosphate--fructose 6-phosphate 1-phosphotransferase
MGYG000003697_01698	1.82e-05	0.0322125	0.029	0.006	0.00511774	1	ko:K00134	gapA	Glyceraldehyde-3-phosphate dehydrogenase A
MGYG000003697_02571	1.98e-05	0.0290446	0.024	0.004	0.00554987	1	ko:K12573	rnr	Ribonuclease R
MGYG000003697_02771	1.98e-05	0.0352646	0.024	0.004	0.00556342	1	ko:K01952	purL	Phosphoribosylformylglycinamidine synthase
MGYG000003697_01834	4.13e-05	0.0363808	0.026	0.005	0.0116093	1	ko:K02111	atpA	ATP synthase subunit alpha
MGYG000003697_00828	4.2e-05	0.0324523	0.026	0.005	0.0118136	1	ko:K01620	ltaE	Low specificity L-threonine aldolase
MGYG000003697_02384	6.67e-05	0.0329858	0.022	0.004	0.0187296	1	ko:K00688	glgP	Glycogen phosphorylase
MGYG000003697_00889	9.51e-05	0.0238978	0.018	0.002	0.0267283	1	ko:K01880	glyQS	Glycine--tRNA ligase
MGYG000003697_00312	9.86e-05	0.0262158	0.023	0.005	0.0276935	1	ko:K00426	cydB	Cytochrome bd-I ubiquinol oxidase subunit 2
B. dorei
gene	p_val	avg_log2FC	pct.1	pct.2	p_val_adj	cluster	KEGGnumber	genename	product
MGYG000002478_03950	8.07e-106	0.715727	0.409	0.071	4.51e-103	0	ko:K04564	sodB	Superoxide dismutase [Mn/Fe]
MGYG000002478_04430	2.53e-72	0.342076	0.168	0.008	1.41e-69	0	ko:K01442	cbh	Choloylglycine hydrolase
MGYG000002478_01979	1.96e-70	0.276825	0.159	0.007	1.09e-67	0	ko:K11645	fbaB	Fructose-bisphosphate aldolase class 1
MGYG000002478_02402	3.11e-65	0.235853	0.118	0	1.74e-62	0	ko:K09758	asD	Bifunctional aspartate aminotransferase and L-aspartate beta-decarboxylase
MGYG000002478_03208	2.15e-57	0.261736	0.152	0.011	1.2e-54	0	ko:K00033	gnd	6-phosphogluconate dehydrogenase%2C decarboxylating
MGYG000002478_01980	3.96e-45	0.237939	0.12	0.009	2.21e-42	0	ko:K01834	gpmA	2%2C3-bisphosphoglycerate-dependent phosphoglycerate mutase
MGYG000002478_02864	7.9e-42	0.23743	0.164	0.026	4.42e-39	0	ko:K03778	ldhA	D-lactate dehydrogenase
MGYG000002478_04560	4.08e-39	0.302069	0.183	0.036	2.28e-36	0	ko:K02564	nagB	Glucosamine-6-phosphate deaminase
MGYG000002478_00850	1.85e-35	0.132993	0.077	0.003	1.03e-32	0	ko:K03386	ahpC	Alkyl hydroperoxide reductase C
MGYG000002478_04337	1.93e-31	0.120788	0.055	0	1.08e-28	0	ko:K20265	gadC	Glutamate/gamma-aminobutyrate antiporter
MGYG000002478_03210	4.24e-30	0.0978484	0.055	0	2.37e-27	0	ko:K01057	pgl	6-phosphogluconolactonase
MGYG000002478_03203	1.49e-27	0.095542	0.057	0.002	8.33e-25	0	ko:K01424	ansB	putative L-asparaginase periplasmic
MGYG000002478_04329	8.48e-27	0.0938179	0.053	0.001	4.74e-24	0	ko:K01580	gadB	Glutamate decarboxylase
MGYG000002478_03826	9.4e-27	0.0833681	0.053	0.001	5.25e-24	0	ko:K00616	tal	Transaldolase
MGYG000002478_04330	4.01e-21	0.065204	0.036	0	2.24e-18	0	ko:K01425	glsA1	Glutaminase 1
MGYG000002478_01764	1.49e-19	0.0722722	0.038	0.001	8.3e-17	0	ko:K03340	ddh	Meso-diaminopimelate D-dehydrogenase
MGYG000002478_03209	3.69e-18	0.10945	0.067	0.01	2.06e-15	0	ko:K00036	zwf	Glucose-6-phosphate 1-dehydrogenase
MGYG000002478_03339	5.91e-18	0.05038	0.033	0	3.3e-15	0	ko:K02111	atpA	ATP synthase subunit alpha
MGYG000002478_01364	5.81e-17	0.133321	0.096	0.023	3.25e-14	0	ko:K12573	rnr	Ribonuclease R
MGYG000002478_00968	8.81e-15	0.0451093	0.031	0.001	4.93e-12	0	ko:K01818	fucI	L-fucose isomerase
MGYG000002478_03509	7.47e-14	0.0510403	0.031	0.002	4.18e-11	0	ko:K00009	uxaB	Altronate oxidoreductase
MGYG000002478_03355	5.41e-13	0.0492467	0.031	0.002	3.03e-10	0	ko:K01938	fhs	Formate--tetrahydrofolate ligase
MGYG000002478_04055	9.21e-13	0.0529307	0.046	0.007	5.15e-10	0	ko:K00384	trxB	Thioredoxin reductase
MGYG000002478_04391	3.31e-12	0.0528302	0.031	0.002	1.85e-09	0	ko:K01805	xylA	Xylose isomerase
MGYG000002478_00678	4.08e-11	0.0699415	0.038	0.005	2.28e-08	0	ko:K01629	rhaD	Rhamnulose-1-phosphate aldolase
MGYG000002478_00755	2.09e-09	0.0905047	0.067	0.02	1.17e-06	0	ko:K00001	dhaT	1%2C3-propanediol dehydrogenase
MGYG000002478_00019	7e-07	0.0619855	0.06	0.022	0.000391417	0	ko:K07636	sasA	Adaptive-response sensory-kinase SasA
MGYG000002478_02522	1.18e-06	0.0739896	0.101	0.048	0.000662129	0	ko:K04043	dnaK	Chaperone protein DnaK
MGYG000002478_00339	2.14e-23	0.121063	0.089	0.011	1.2e-20	2	ko:K01847	mutA	Methylmalonyl-CoA mutase small subunit
MGYG000002478_02426	6.46e-22	0.089149	0.045	0.002	3.61e-19	2	ko:K00895	pfp	Pyrophosphate--fructose 6-phosphate 1-phosphotransferase
MGYG000002478_03212	1.84e-19	0.0646815	0.043	0.002	1.03e-16	2	ko:K00425	appC	Cytochrome bd-II ubiquinol oxidase subunit 1
MGYG000002478_03132	2.43e-14	0.0722719	0.06	0.009	1.36e-11	2	ko:K03086	sigA	RNA polymerase sigma factor SigA
MGYG000002478_04556	1.28e-13	0.0824697	0.062	0.011	7.17e-11	2	ko:K01639	nanA	N-acetylneuraminate lyase
MGYG000002478_00446	1.01e-11	0.0787414	0.055	0.01	5.63e-09	2	ko:K01955	carB	Carbamoyl-phosphate synthase large chain
MGYG000002478_00277	3.71e-10	0.130018	0.115	0.042	2.07e-07	2	ko:K00262	gdhB	NAD-specific glutamate dehydrogenase
MGYG000002478_02517	9.91e-10	0.0641403	0.045	0.008	5.54e-07	2	ko:K03553	recA	Protein RecA
MGYG000002478_04546	5.06e-09	0.0674031	0.045	0.009	2.83e-06	2	ko:K04567	lysU	Lysine--tRNA ligase%2C heat inducible
MGYG000002478_02240	6.86e-09	0.0717144	0.055	0.013	3.84e-06	2	ko:K18682	rny	Ribonuclease Y
MGYG000002478_04001	1.55e-08	0.0706561	0.043	0.009	8.66e-06	2	ko:K01951	guaA	GMP synthase [glutamine-hydrolyzing]
MGYG000002478_03941	1.68e-08	0.064684	0.036	0.006	9.38e-06	2	ko:K01915	glnA	Glutamine synthetase
MGYG000002478_04139	9e-06	0.0827371	0.065	0.025	0.00503375	2	ko:K00259	ald	Alanine dehydrogenase
MGYG000002478_04555	1.11e-05	0.0559701	0.038	0.011	0.00619177	2	ko:K00845	nagC	N-acetylglucosamine repressor
MGYG000002478_03849	3.24e-05	0.0533385	0.045	0.015	0.0181205	2	ko:K01006	ppdK	Pyruvate%2C phosphate dikinase
MGYG000002478_04502	6.48e-25	0.105973	0.066	0.004	3.62e-22	3	ko:K01868	thrS	Threonine--tRNA ligase
MGYG000002478_02235	2.9e-24	0.0809005	0.048	0.001	1.62e-21	3	ko:K07462	recJ	Single-stranded-DNA-specific exonuclease RecJ
MGYG000002478_04314	4.06e-24	0.102095	0.062	0.003	2.27e-21	3	ko:K01744	aspA	Aspartate ammonia-lyase
MGYG000002478_00328	6.06e-24	0.0814209	0.044	0.001	3.39e-21	3	ko:K01710	rffG	dTDP-glucose 4%2C6-dehydratase 2
MGYG000002478_00464	3.3e-23	0.0898445	0.051	0.002	1.84e-20	3	ko:K00088	guaB	Inosine-5'-monophosphate dehydrogenase
MGYG000002478_02945	3.55e-23	0.0838216	0.051	0.002	1.99e-20	3	ko:K03070	secA	Protein translocase subunit SecA
MGYG000002478_00548	3.66e-23	0.144924	0.088	0.009	2.05e-20	3	ko:K00925	ackA	Acetate kinase
MGYG000002478_03183	1.4e-22	0.0743225	0.048	0.001	7.81e-20	3	ko:K13668	mshA	D-inositol-3-phosphate glycosyltransferase
MGYG000002478_03812	1.44e-22	0.0982011	0.055	0.003	8.07e-20	3	ko:K00700	glgB	1%2C4-alpha-glucan branching enzyme GlgB
MGYG000002478_04161	4.15e-19	0.0937713	0.044	0.002	2.32e-16	3	ko:K00605	gcvT	Aminomethyltransferase
MGYG000002478_02374	2.22e-16	0.0687673	0.037	0.001	1.24e-13	3	ko:K01889	pheS	Phenylalanine--tRNA ligase alpha subunit
MGYG000002478_00435	6.96e-16	0.0576044	0.04	0.002	3.89e-13	3	ko:K11927	rhlE	ATP-dependent RNA helicase RhlE
MGYG000002478_03358	2.4e-14	0.107663	0.085	0.015	1.34e-11	3	ko:K00281	gcvP	Glycine dehydrogenase (decarboxylating)
MGYG000002478_02340	1.12e-13	0.0551136	0.029	0.001	6.28e-11	3	ko:K00927	pgk	Phosphoglycerate kinase
MGYG000002478_02149	2.3e-12	0.0386986	0.029	0.001	1.29e-09	3	ko:K01278	ptpA	Prolyl tripeptidyl peptidase
MGYG000002478_00894	5.35e-12	0.163378	0.132	0.039	2.99e-09	3	ko:K00962	pnp	Polyribonucleotide nucleotidyltransferase
MGYG000002478_00488	3.69e-11	0.275847	0.316	0.156	2.06e-08	3	ko:K00024	mdh	Malate dehydrogenase
MGYG000002478_00687	2.43e-10	0.038179	0.029	0.002	1.36e-07	3	ko:K01190	lacZ	Beta-galactosidase
MGYG000002478_00806	1.84e-09	0.0540738	0.026	0.002	1.03e-06	3	ko:K03043	rpoB	DNA-directed RNA polymerase subunit beta
MGYG000002478_00107	1.87e-09	0.0392184	0.026	0.002	1.05e-06	3	ko:K02536	lpxD	UDP-3-O-acylglucosamine N-acyltransferase
MGYG000002478_02445	8.11e-09	0.111831	0.048	0.008	4.53e-06	3	ko:K00174	korA	2-oxoglutarate oxidoreductase subunit KorA
MGYG000002478_00547	5.3e-08	0.0552205	0.055	0.012	2.96e-05	3	ko:K00625	pta	Phosphate acetyltransferase
MGYG000002478_04117	6.54e-08	0.105251	0.092	0.029	3.66e-05	3	ko:K03737	por	Pyruvate synthase
MGYG000002478_03332	9.15e-08	0.0967642	0.088	0.027	5.11e-05	3	ko:K02112	atpD	ATP synthase subunit beta%2C sodium ion specific
MGYG000002478_03274	2.52e-07	0.0656142	0.055	0.013	0.000140803	3	ko:K03628	rho	Transcription termination factor Rho
MGYG000002478_00340	4.63e-07	0.0816707	0.088	0.029	0.000258736	3	ko:K01847	mutB	Methylmalonyl-CoA mutase large subunit
MGYG000002478_00497	9.75e-07	0.0422836	0.026	0.003	0.000545251	3	ko:K03655	recG	ATP-dependent DNA helicase RecG
MGYG000002478_03016	1.76e-06	0.103161	0.202	0.102	0.000983239	3	ko:K01689	eno	Enolase
MGYG000002478_00089	7.02e-05	0.0625536	0.074	0.029	0.03923	3	ko:K01952	purL	Phosphoribosylformylglycinamidine synthase
M. funiformis
gene	p_val	avg_log2FC	pct.1	pct.2	p_val_adj	cluster	KEGGnumber	genename	product
MGYG000002284_01031	3.04e-93	0.549152	0.324	0.074	1.92e-90	0	ko:K01804	araA	L-arabinose isomerase
MGYG000002284_00836	3.05e-49	0.25153	0.162	0.032	1.94e-46	0	ko:K01232	pagL	6-phospho-alpha-glucosidase
MGYG000002284_01742	8.41e-36	0.202088	0.161	0.044	5.33e-33	0	ko:K01840	algC	Phosphomannomutase/phosphoglucomutase
MGYG000002284_01108	3.34e-32	0.0915538	0.057	0.003	2.12e-29	0	ko:K00794	ribH	6%2C7-dimethyl-8-ribityllumazine synthase
MGYG000002284_01627	3.57e-26	0.227391	0.24	0.108	2.26e-23	0	ko:K01849	scpA	Methylmalonyl-CoA mutase
MGYG000002284_01109	6.8e-24	0.0765057	0.053	0.006	4.31e-21	0	ko:K14652	ribBA	Riboflavin biosynthesis protein RibBA
MGYG000002284_01020	1.01e-19	0.233358	0.281	0.158	6.37e-17	0	ko:K00948	prs	Ribose-phosphate pyrophosphokinase
MGYG000002284_00450	2.67e-18	0.138905	0.157	0.067	1.69e-15	0	ko:K01951	guaA	GMP synthase [glutamine-hydrolyzing]
MGYG000002284_01127	1.24e-15	0.236492	0.167	0.012	7.88e-13	0	ko:K01870	mupB	mupirocin-resistant isoleucine--tRNA ligase MupB
MGYG000002284_00030	8.84e-14	0.142387	0.111	0.006	5.61e-11	0	ko:K01673	mtcA1	Beta-carbonic anhydrase 1
MGYG000002284_01835	6.22e-12	0.0393041	0.029	0.004	3.95e-09	0	ko:K00609	pyrB	Aspartate carbamoyltransferase
MGYG000002284_01838	6.92e-12	0.141178	0.231	0.139	4.39e-09	0	ko:K01955	carB	Carbamoyl-phosphate synthase large chain
MGYG000002284_02034	1.36e-09	0.0249511	0.015	0.001	8.6e-07	0	ko:K00382	lpdG	Dihydrolipoyl dehydrogenase
MGYG000002284_00422	2.12e-09	0.196779	0.139	0.015	1.35e-06	0	ko:K05601	hcp	Hydroxylamine reductase
MGYG000002284_01837	2.25e-09	0.062452	0.055	0.019	1.43e-06	0	ko:K01956	carA	Carbamoyl-phosphate synthase small chain
MGYG000002284_00662	6.28e-09	0.867507	0.833	0.451	3.98e-06	0	ko:K02358	tuf	Elongation factor Tu
MGYG000002284_01575	7.91e-09	0.022615	0.016	0.002	5.01e-06	0	ko:K00075	murB	UDP-N-acetylenolpyruvoylglucosamine reductase
MGYG000002284_00574	1.47e-08	0.605532	0.472	0.145	9.31e-06	0	ko:K03046	rpoC	DNA-directed RNA polymerase subunit beta'
MGYG000002284_01625	2.86e-08	0.651105	0.639	0.254	1.81e-05	0	ko:K18118	cat1	Succinyl-CoA:coenzyme A transferase
MGYG000002284_01621	2.91e-08	0.0256224	0.017	0.002	1.85e-05	0	ko:K01873	valS	Valine--tRNA ligase
MGYG000002284_00432	3.2e-08	0.106475	0.208	0.134	2.03e-05	0	ko:K03737	por	Pyruvate synthase
MGYG000002284_01076	7.21e-08	0.132155	0.111	0.011	4.57e-05	0	ko:K01876	aspS	Aspartate--tRNA ligase
MGYG000002284_01302	1.48e-07	0.0362787	0.036	0.011	9.36e-05	0	ko:K01809	gmuF	putative mannose-6-phosphate isomerase GmuF
MGYG000002284_00610	2.12e-07	0.0770432	0.085	0.043	0.000134371	0	ko:K00756	pdp	Pyrimidine-nucleoside phosphorylase
MGYG000002284_01019	4.18e-07	0.0203965	0.016	0.002	0.000264804	0	ko:K04042	glmU	Bifunctional protein GlmU
MGYG000002284_00058	5.29e-07	0.0217271	0.015	0.002	0.000335178	0	ko:K02945	ispH	4-hydroxy-3-methylbut-2-enyl diphosphate reductase
MGYG000002284_01431	6.12e-07	0.0369855	0.041	0.015	0.000388145	0	ko:K00016	ldh	L-lactate dehydrogenase
MGYG000002284_02073	6.64e-07	0.0655661	0.108	0.061	0.000420876	0	ko:K00850	pfkA	ATP-dependent 6-phosphofructokinase
MGYG000002284_00508	2.29e-06	0.0257355	0.017	0.003	0.00145289	0	ko:K00954	coaD	Phosphopantetheine adenylyltransferase
MGYG000002284_01341	3.33e-06	0.0203965	0.016	0.003	0.00211134	0	ko:K03784	deoD	Purine nucleoside phosphorylase DeoD-type
MGYG000002284_01917	2.23e-05	0.236767	0.278	0.08	0.0141681	0	ko:K00700	glgB	1%2C4-alpha-glucan branching enzyme GlgB
MGYG000002284_01469	4.6e-40	0.282304	0.245	0.085	2.91e-37	1	ko:K01443	agaA	N-acetylgalactosamine-6-phosphate deacetylase
MGYG000002284_00819	8.59e-20	0.0556677	0.029	0.001	5.45e-17	1	ko:K02782	srlE	PTS system glucitol/sorbitol-specific EIIB component
MGYG000002284_00957	0	1.66559	0.719	0.066	0	2	ko:K04043	dnaK	Chaperone protein DnaK
MGYG000002284_01966	4.41e-142	0.375794	0.206	0.004	2.8e-139	2	ko:K04079	htpG	Chaperone protein HtpG
MGYG000002284_01998	4.23e-28	0.130997	0.102	0.022	2.68e-25	2	ko:K21636	nrdD	Anaerobic ribonucleoside-triphosphate reductase
MGYG000002284_00824	2.69e-16	0.0318031	0.023	0.001	1.71e-13	2	ko:K00833	bioA	Adenosylmethionine-8-amino-7-oxononanoate aminotransferase
MGYG000002284_01024	2.99e-15	0.0326517	0.023	0.001	1.9e-12	2	ko:K00851	xylB	Xylulose kinase
MGYG000002284_00451	1.87e-09	0.0953987	0.617	0.46	1.19e-06	2	ko:K01624	fba	Fructose-bisphosphate aldolase
MGYG000002284_01861	2.25e-08	0.0250124	0.019	0.003	1.43e-05	2	ko:K01270	pepD	Cytosol non-specific dipeptidase
MGYG000002284_00099	2.46e-06	0.0254707	0.028	0.008	0.00155961	2	ko:K05946	tagA	N-acetylglucosaminyldiphosphoundecaprenol N-acetyl-beta-D-mannosaminyltransferase
MGYG000002284_01433	1.58e-05	0.0458778	0.043	0.018	0.0100472	2	ko:K01903	sucC	Succinate--CoA ligase [ADP-forming] subunit beta
MGYG000002284_01440	0	1.51633	0.644	0.006	0	3	ko:K03336	iolD	3D-(3%2C5/4)-trihydroxycyclohexane-1%2C2-dione hydrolase
MGYG000002284_01445	0	0.736668	0.395	0.001	0	3	ko:K03335	iolE	Inosose dehydratase
MGYG000002284_01450	0	1.31541	0.586	0.003	0	3	ko:K06606	iolI	Inosose isomerase
MGYG000002284_01451	0	1.81321	0.667	0.008	0	3	ko:K00010	secA	Protein export
MGYG000002284_01455	0	0.844856	0.409	0.001	0	3	ko:K03070	iolG	Myo-inositol 2-dehydrogenase
MGYG000002284_01493	0	1.08358	0.51	0.005	0	3	ko:K03337	iolB	5-deoxy-glucuronate isomerase
MGYG000002284_01495	0	0.704219	0.393	0.003	0	3	ko:K01624	fbaA	putative fructose-bisphosphate aldolase
MGYG000002284_00686	5.2e-156	0.492644	0.298	0.018	3.3e-153	3	ko:K01755	argG	Argininosuccinate synthase
MGYG000002284_01918	7.86e-130	0.325468	0.22	0.009	4.98e-127	3	ko:K00703	glgA	Glycogen synthase
MGYG000002284_00063	9.06e-113	0.24453	0.146	0.001	5.74e-110	3	ko:K00053	ilvC	Ketol-acid reductoisomerase (NAD(+))
MGYG000002284_00684	2.25e-112	0.235059	0.134	0	1.43e-109	3	ko:K00821	argD	Acetylornithine aminotransferase
MGYG000002284_01080	6.29e-109	0.191531	0.13	0	3.99e-106	3	ko:K00826	ilvE	putative branched-chain-amino-acid aminotransferase
MGYG000002284_01919	5.18e-108	0.436047	0.298	0.035	3.28e-105	3	ko:K00705	glgE	Alpha-1%2C4-glucan:maltose-1-phosphate maltosyltransferase
MGYG000002284_01914	2.79e-104	0.217531	0.136	0.001	1.77e-101	3	ko:K00975	glgC	Glucose-1-phosphate adenylyltransferase
MGYG000002284_00550	1.29e-92	0.198151	0.117	0.001	8.2e-90	3	ko:K00058	serA	D-3-phosphoglycerate dehydrogenase
MGYG000002284_00685	4.5e-92	0.28842	0.156	0.007	2.85e-89	3	ko:K00611	argF	Ornithine carbamoyltransferase
MGYG000002284_00185	5.66e-89	0.176546	0.115	0.001	3.59e-86	3	ko:K01733	thrC	Threonine synthase
MGYG000002284_02006	2.2e-79	0.156951	0.097	0	1.4e-76	3	ko:K00030	icd	Isocitrate dehydrogenase [NADP]
MGYG000002284_01915	4e-76	0.378339	0.292	0.052	2.54e-73	3	ko:K00975	glgD	Glycogen biosynthesis protein GlgD
MGYG000002284_01087	1.32e-67	0.189874	0.132	0.008	8.35e-65	3	ko:K09458	fabF	3-oxoacyl-[acyl-carrier-protein] synthase 2
MGYG000002284_00184	2.17e-67	0.129698	0.082	0	1.38e-64	3	ko:K00928	lysC	Aspartokinase
MGYG000002284_00710	1.58e-61	0.269259	0.202	0.029	9.99e-59	3	ko:K02316	dnaG	DNA primase
MGYG000002284_00639	2.38e-60	0.142794	0.088	0.002	1.51e-57	3	ko:K00939	adk	Adenylate kinase
MGYG000002284_01845	2.22e-58	0.119997	0.078	0.001	1.41e-55	3	ko:K00832	tyrB	Tyrosine aminotransferase
MGYG000002284_00180	1.5e-57	0.114106	0.068	0	9.52e-55	3	ko:K01933	purM	Phosphoribosylformylglycinamidine cyclo-ligase
MGYG000002284_00681	3.8e-54	0.10861	0.064	0	2.41e-51	3	ko:K00145	argC	N-acetyl-gamma-glutamyl-phosphate reductase
MGYG000002284_00682	1.51e-53	0.112949	0.068	0.001	9.6e-51	3	ko:K00620	argJ	Arginine biosynthesis bifunctional protein ArgJ
MGYG000002284_01091	1.02e-51	0.103926	0.068	0.001	6.48e-49	3	ko:K00645	fabD	Malonyl CoA-acyl carrier protein transacylase
MGYG000002284_00690	9.04e-49	0.112221	0.074	0.002	5.73e-46	3	ko:K00336	hndD	NADP-reducing hydrogenase subunit HndD
MGYG000002284_01501	2.54e-48	0.105525	0.068	0.001	1.61e-45	3	ko:K00768	cobT	Nicotinate-nucleotide--dimethylbenzimidazole phosphoribosyltransferase
MGYG000002284_00585	5.24e-47	0.0916098	0.058	0	3.32e-44	3	ko:K01874	metG	Methionine--tRNA ligase
MGYG000002284_00177	2.61e-45	0.0860287	0.056	0	1.66e-42	3	ko:K01945	purD	Phosphoribosylamine--glycine ligase
MGYG000002284_00064	4.45e-45	0.0876646	0.058	0.001	2.82e-42	3	ko:K01652	ilvB	Acetolactate synthase large subunit
MGYG000002284_00144	5.51e-45	0.0932348	0.06	0.001	3.49e-42	3	ko:K11358	aspC	Aspartate aminotransferase
MGYG000002284_01361	5.85e-45	0.0900668	0.06	0.001	3.71e-42	3	ko:K00426	cydB	Cytochrome bd-I ubiquinol oxidase subunit 2
MGYG000002284_01771	2.17e-43	0.0848713	0.056	0.001	1.38e-40	3	ko:K07792	dcuB	Anaerobic C4-dicarboxylate transporter DcuB
MGYG000002284_00079	2.8e-43	0.0900668	0.058	0.001	1.77e-40	3	ko:K01872	alaS	Alanine--tRNA ligase
MGYG000002284_00052	6.76e-42	0.0800401	0.051	0	4.29e-39	3	ko:K00003	hom	Homoserine dehydrogenase
MGYG000002284_01197	1e-41	0.0856428	0.053	0.001	6.35e-39	3	ko:K00951	relA	GTP pyrophosphokinase
MGYG000002284_01816	3.16e-40	0.0809162	0.06	0.002	2e-37	3	ko:K02032	oppF	Oligopeptide transport ATP-binding protein OppF
MGYG000002284_01360	3.18e-40	0.0776165	0.049	0	2.02e-37	3	ko:K00425	appC	Cytochrome bd-II ubiquinol oxidase subunit 1
MGYG000002284_00683	5.96e-40	0.0876646	0.053	0.001	3.78e-37	3	ko:K00930	argB	Acetylglutamate kinase
MGYG000002284_00997	1.66e-38	0.0655516	0.047	0	1.05e-35	3	ko:K01875	serS	Serine--tRNA ligase
MGYG000002284_00171	1.92e-38	0.0844858	0.056	0.001	1.22e-35	3	ko:K01714	dapA	4-hydroxy-tetrahydrodipicolinate synthase
MGYG000002284_02008	2.88e-38	0.0781122	0.053	0.001	1.83e-35	3	ko:K01681	leuC	3-isopropylmalate dehydratase large subunit
MGYG000002284_01504	2.98e-38	0.0760735	0.051	0.001	1.89e-35	3	ko:K00790	murAA	UDP-N-acetylglucosamine 1-carboxyvinyltransferase 1
MGYG000002284_01988	7.34e-37	0.364885	0.459	0.195	4.65e-34	3	ko:K08483	ptsI	Phosphoenolpyruvate-protein phosphotransferase
MGYG000002284_00088	1.88e-35	0.388769	0.471	0.215	1.19e-32	3	ko:K00239	frdA	Fumarate reductase flavoprotein subunit
MGYG000002284_01366	5.28e-35	0.113884	0.08	0.007	3.35e-32	3	ko:K01784	galE	UDP-glucose 4-epimerase
MGYG000002284_01536	5.53e-35	0.0715951	0.045	0.001	3.51e-32	3	ko:K00850	pfkA	ATP-dependent 6-phosphofructokinase
MGYG000002284_00689	6.02e-35	0.0712093	0.047	0.001	3.81e-32	3	ko:K00335	hndC	NADP-reducing hydrogenase subunit HndC
MGYG000002284_01330	2.41e-33	0.0760735	0.047	0.001	1.53e-30	3	ko:K02108	atpB	ATP synthase subunit a
MGYG000002284_00021	2.42e-33	0.0732585	0.047	0.001	1.53e-30	3	ko:K00261	gdh	NADP-specific glutamate dehydrogenase
MGYG000002284_01716	2.93e-33	0.0651659	0.045	0.001	1.86e-30	3	ko:K05366	pbpF	Penicillin-binding protein 1F
MGYG000002284_01367	2.67e-31	0.192663	0.158	0.036	1.7e-28	3	ko:K00965	galT	Galactose-1-phosphate uridylyltransferase
MGYG000002284_00711	1.33e-29	0.162098	0.132	0.026	8.41e-27	3	ko:K03086	sigA	RNA polymerase sigma factor SigA
MGYG000002284_01228	2.66e-25	0.23817	0.272	0.105	1.69e-22	3	ko:K15633	gpmI	2%2C3-bisphosphoglycerate-independent phosphoglycerate mutase
MGYG000002284_01507	3.83e-25	0.0954686	0.064	0.007	2.43e-22	3	ko:K03111	ssb	Single-stranded DNA-binding protein
MGYG000002284_00923	6.7e-21	0.0852512	0.072	0.011	4.25e-18	3	ko:K01847	mutB	Methylmalonyl-CoA mutase large subunit
MGYG000002284_01305	2.02e-20	0.105647	0.086	0.017	1.28e-17	3	ko:K01733	thrC	Threonine synthase
MGYG000002284_00942	3.04e-20	0.168259	0.152	0.047	1.93e-17	3	ko:K00849	galK	Galactokinase
MGYG000002284_00178	1.12e-18	0.0659518	0.047	0.005	7.11e-16	3	ko:K00602	purH	Bifunctional purine biosynthesis protein PurH
MGYG000002284_01225	4.24e-18	0.321421	0.516	0.323	2.69e-15	3	ko:K00873	pyk	Pyruvate kinase
MGYG000002284_00700	1.38e-17	0.0781642	0.056	0.008	8.76e-15	3	ko:K04567	lysS	Lysine--tRNA ligase
MGYG000002284_01482	4.37e-14	0.138348	0.167	0.068	2.77e-11	3	ko:K06281	hoxL	Uptake hydrogenase large subunit
MGYG000002284_00736	8.87e-10	0.0888163	0.099	0.037	5.63e-07	3	ko:K02796	manZ	PTS system mannose-specific EIID component
MGYG000002284_01741	4.62e-09	0.109477	0.154	0.075	2.93e-06	3	ko:K01810	pgi	Glucose-6-phosphate isomerase
MGYG000002284_00085	6.4e-09	0.127331	0.195	0.105	4.06e-06	3	ko:K01677	ttdA	L(+)-tartrate dehydratase subunit alpha
MGYG000002284_01230	2.08e-06	0.147959	0.286	0.195	0.00131839	3	ko:K00927	pgk	Phosphoglycerate kinase
MGYG000002284_01463	9.16e-06	0.040133	0.043	0.015	0.00580724	3	ko:K01756	purB	Adenylosuccinate lyase
MGYG000002284_02031	4.02e-43	0.107144	0.062	0.001	2.55e-40	5	ko:K00282	gcvPA	putative glycine dehydrogenase (decarboxylating) subunit 1
MGYG000002284_00922	8.16e-42	0.256401	0.184	0.031	5.18e-39	5	ko:K01847	scpA	Methylmalonyl-CoA mutase
MGYG000002284_00640	4.72e-41	0.436471	0.3	0.081	2.99e-38	5	ko:K03076	secY	Protein translocase subunit SecY
MGYG000002284_01814	1.91e-32	0.165866	0.093	0.01	1.21e-29	5	ko:K02035	appA	Oligopeptide-binding protein AppA
MGYG000002284_00633	2.01e-32	0.306695	0.204	0.048	1.28e-29	5	ko:K03040	rpoA	DNA-directed RNA polymerase subunit alpha
MGYG000002284_01333	1.66e-18	0.0868378	0.059	0.007	1.05e-15	5	ko:K02113	atpH	ATP synthase subunit delta
MGYG000002284_01481	1.15e-17	0.12899	0.076	0.013	7.28e-15	5	ko:K06282	hoxK	Uptake hydrogenase small subunit
MGYG000002284_01843	2.57e-17	0.215166	0.17	0.055	1.63e-14	5	ko:K01615	gcdB	Glutaconyl-CoA decarboxylase subunit beta
MGYG000002284_00502	1.14e-12	0.129447	0.116	0.036	7.22e-10	5	ko:K00940	ndk	Nucleoside diphosphate kinase
MGYG000002284_01335	1.24e-10	0.123586	0.088	0.026	7.84e-08	5	ko:K02115	atpG	ATP synthase gamma chain%2C sodium ion specific
MGYG000002284_00737	2.24e-09	0.125812	0.091	0.03	1.42e-06	5	ko:K02795	manY	PTS system mannose-specific EIIC component
MGYG000002284_00549	4.99e-09	0.296033	0.873	0.786	3.16e-06	5	ko:K00016	mdh	Malate dehydrogenase
MGYG000002284_00086	1.59e-08	0.143752	0.133	0.057	1.01e-05	5	ko:K01678	fumB	Fumarate hydratase class I%2C anaerobic
MGYG000002284_01916	2.28e-08	0.182868	0.201	0.104	1.44e-05	5	ko:K00688	glgP	Glycogen phosphorylase
MGYG000002284_01857	5.41e-08	0.117633	0.105	0.041	3.43e-05	5	ko:K02851	tagO	putative undecaprenyl-phosphate N-acetylglucosaminyl 1-phosphate transferase
MGYG000002284_01836	6.06e-08	0.0805074	0.071	0.022	3.84e-05	5	ko:K01465	pyrC	Dihydroorotase
MGYG000002284_01483	7.64e-08	0.113938	0.093	0.035	4.84e-05	5	ko:K03620	hyaC	putative Ni/Fe-hydrogenase 1 B-type cytochrome subunit
MGYG000002284_00089	6.46e-07	0.233154	0.306	0.204	0.000409879	5	ko:K00240	frdB	Fumarate reductase iron-sulfur subunit

## Sheet: S4
Table S4 Unique barcoded primers targeted on the hydrogel beads.
Barcode beads primer	/5Acryd/ATTATATATAT U GTG AGT GAT GGT TGA GGA TGT GTG GAGATA [10 bases barcode1] TGGT [10 bases barcode2] GAGA [10 bases barcode3] NNNNNNNNTTTTTTTTTTTTTTTTTTTT
	Barcode1_sequences	Barcode2_sequences	Barcode3_sequences
1	GATGTACATG	ATAGAAACGA	GCTTTTCTTG
2	TTCAGATTCT	TCCGTGCAAG	CTTTAAGCAT
3	CGTACTACGC	AATGGGACAC	GAAATATTGT
4	GCTATTATAG	TATTAGGCGA	GGCGGAAACG
5	CAGAAGGAAC	CAATCATCAC	AATGGGTATG
6	AGACTTTTAA	CAGTTTTACT	CGGCAATTGA
7	GGCAACTGTG	CTTTCTAGAT	CTCGAGGAAT
8	AAATTCGCGG	TGTGATACCT	CCTATTGTCT
9	CTTAGACACT	TGTTAACAAC	GAGGCTCCTA
10	AGCGGACTAT	TTGCTTTCAG	ACTCAAGGGA
11	GAGACGCTAC	CAGGAACTAA	ACATCCTGCT
12	GTCATCGTGC	TCGGGCGGAT	ATTATGGTAG
13	TCATTAACAG	ACGTATAGTG	TACCGGATTA
14	GCTTCGCTTA	TACTTAAGGC	CAATTTGAAC
15	CTGGCAAAGA	CATGCGGGTG	TTTATAGACC
16	TCGCTTGAAG	TCGCACTCCG	ATCACTCGGT
17	ATGAACTTTG	GAAACTGAAA	ACTACTAATA
18	CAGAGATACG	TACAGGCGCA	CCGGAGGATA
19	GGCTGATAAA	GTTGGCATTT	GACGGGAGGT
20	TATTTGTCGC	GTTTTAGGAA	TCTGGAATAG
21	TTAAGGCAAA	AGATTGGCGG	TGGAGGGAGC
22	ACAGTATTAT	GAGCGGGTTT	GCTTGGCAAC
23	TGGATGCTAT	CGGGAAAGGG	GAGGAATCCT
24	TCGAATTTCG	TTCTTAGGCG	AAGTAAACGG
25	TACTATGGCG	AACACAATAA	TTTTGTGGTG
26	TAGCTTAGTG	TTCCGGCGAG	TCATTGATTG
27	GTCAGGCATG	TTTGTTTTAT	CAGTATCATC
28	GGTTGGTGGT	GCAGGTGCAG	CACATGGTGT
29	ACATGTAGCT	ATAAGGACCT	GTATAGAGTG
30	GCGAACAATG	TCAGTTATCC	TCGGGTAATC
31	TGTTGCTTGC	AATGGAATGT	AATTAAGAGC
32	TAACAGCAAT	TGTAATTGAT	TCACAGCACA
33	GTTTGGACTC	TCAGTGGGTT	AATTACCTCT
34	CATTATGCTA	GTGGACGTTG	TGTTCATAGA
35	GAGTAAGTGA	CTCCTGCAAA	CACGGTGTAG
36	GAGCGGTGTA	TTCGGATTCC	GCCGAGGTGT
37	CGTAAGTCGA	AATCGGGTCA	ATGAGGCTTT
38	TGGCACGTTT	AGTCGCCGAC	TGATGGCGGA
39	GAAATCTTTT	CATAAGAAGT	CGCTCCTGGT
40	AACAACGCAA	AGGCAGGAAA	TCAAGGCCTG
41	ATGTTGTGGC	CTTATCCTTG	ATTAAAGGCT
42	TAACTCATTC	GGTCGAAGGG	CGGAAAGAGT
43	TCGACTATAT	CAAGAGGTGA	ACAATAGGCG
44	TATCAGTCTG	CTACTGGTGG	TCCGACCGTC
45	CTATATGTAG	TATGTTCATC	GAAGATACAA
46	TGCAATACGG	AGGCTTGTTC	CTAAAGGACG
47	AAACTGGTGT	TCGACAGCAG	TATAAAGGAA
48	AATTAGGCGT	GTAAATGGGA	ACAGGAGTGA
49	ACTGTTCAGG
50	CAGTATTGTT
51	GTACTATAGT
52	ACAGACATTT
53	GTCTTTGGAT
54	CTTGATCTAT
55	GTATGTCAGG
56	TATTCAACTG
57	TTTTGACGGA
58	ATGGTAGAAA
59	GTGCTCTATC
60	GTTATAGTTG
61	AGGATCTTAC
62	TGCATTTGAA
63	AATTCGGATA
64	GGTTGAGAGC
65	CAAGGCTCAT
66	GAATGGAAGC
67	CTTCTATATG
68	TCTGGATTAC
69	TTGATCAGTA
70	ATTTTTGTCG
71	TACGACTGAA
72	AAAGTTGCAA
73	GGCGTGCTTT
74	CGGCGGATTT
75	CGACAAAGTG
76	TGCGTAATTC
77	CAAATGTCGT
78	CAGCTAGCTT
79	ACACGGCTCT
80	ATTATGACTG
81	ACGCATAGAC
82	TGGAAGGACT
83	TAAGTAGATA
84	CACAAGTATA
85	TAAGAATGCG
86	ATATGTGTGA
87	ACACAGTGTG
88	AGCACTGTAT
89	ACTATGCGAG
90	CTACATGCTC
91	CTTCTGGTGG
92	GGATGCTCGA
93	CAGCGAAGGA
94	GTAAAGACGT
95	TTGCTACAAC
96	TGGAAACGGT

## Sheet: S5
Table S5 Primers used for RT and cDNAs amplification.
Primers list	Sequence	Application
Pre-indexed primers	GGAGTTGGAGTGAGTGGATGAGT-GATGAA-7N	Reverse transcription
	GGAGTTGGAGTGAGTGGATGAGT-GAAGGT-7N
	GGAGTTGGAGTGAGTGGATGAGT-GAGTAG-7N
	GGAGTTGGAGTGAGTGGATGAGT-GTGTGA-7N
	GGAGTTGGAGTGAGTGGATGAGT-GTGATG-7N
	GGAGTTGGAGTGAGTGGATGAGT-GTAGTA-7N
	GGAGTTGGAGTGAGTGGATGAGT-GGATGG-7N
	GGAGTTGGAGTGAGTGGATGAGT-AGGAGT-7N
	GGAGTTGGAGTGAGTGGATGAGT-AGGTTG-7N
	GGAGTTGGAGTGAGTGGATGAGT-AGAGAT-7N
	GGAGTTGGAGTGAGTGGATGAGT-AGTTGA-7N
	GGAGTTGGAGTGAGTGGATGAGT-TGAAGA-7N
PCR-1	GTGAGTGATGGTTGAGGATGTGTGGAGATA	PCR amplification after barcoding
PCR-2	GGAGTTGGAGTGAGTGGATGAGT

## Sheet:  S6
Table S6 The primer used in M. funiformis growth test.
Primer name	Sequence(5'-3')
16s rRNA-F	CAAGTCATCATGCCCCT
16s rRNA-R	GTTTCAGCCTACAATCCG
iolD-F	CCTATCTAACTCAAAGCCG
iolD-R	AACCCATACAAGAGAAACCA
iolE-F	TCGGCAAGGAAAACACA
iolE-R	AAAGACCACGTAGAGCAAGA
dnaK-F1	CGTTGCAGTAGGTGCAG
dnaK-R1	CGACCGAGAGTTTTGTTATC
htpG-F1	TTGACTCTCCTGATTTCTCC
htpG-R1	AATTCACGGCTCTGTTGTA
